# Supplementary material for: Identification of key genes and regulators associated with carotenoid metabolism in apricot (Prunus armeniaca) fruit using weighted gene coexpression network analysis
Source: BMC Genomics. 2019 Nov 20;20:876. doi: 10.1186/s12864-019-6261-5 (PMC6865023; doi:10.1186/s12864-019-6261-5)
Supplement: Supplementary file 1 — Additional file 1. Throughput and quality of RNA-Seq data in apricot fruit. [file 12864_2019_6261_MOESM1_ESM.xlsx]

## Sheet: Sheet1
Additional file 1 Throughput and quality of RNA-Seq data in apricot fruit.
Samples	Total Raw Reads	Total Clean Reads	Total Clean Nucleotides (nt)	Q20	N	GC
T-1	26989418	25783698	2320532820	0.9888	0	0.4574
T-2	27958778	26317604	2368584360	0.9878	0	0.4599
T-3	28115144	26855980	2417038200	0.9884	0	0.4591
CM-1	27636294	26585808	2392722720	0.9897	0	0.4564
CM-2	26790290	25780796	2320271640	0.9894	0	0.4568
CM-3	27813728	25645874	2308128660	0.9869	0	0.4543
FR-1	27741712	26659352	2399341680	0.9892	0	0.4604
FR-2	28764202	27685434	2491689060	0.9888	0	0.4628
FR-3	28312852	27211004	2448990360	0.9887	0	0.4616
