# Supplementary material for: Identification of key genes and regulators associated with carotenoid metabolism in apricot (Prunus armeniaca) fruit using weighted gene coexpression network analysis
Source: BMC Genomics. 2019 Nov 20;20:876. doi: 10.1186/s12864-019-6261-5 (PMC6865023; doi:10.1186/s12864-019-6261-5)
Supplement: Supplementary file 2 — Additional file 2. Statistics of assembly quality. [file 12864_2019_6261_MOESM2_ESM.xlsx]

## Sheet: Sheet1
Additional file 2 Statistics of assembly quality
	Sample	Total Number	Total Length(nt)	Mean Length(nt)	N50	Total Consensus Sequences	Distinct Clusters	Distinct Singletons
Contig	LTS	71243	37719125	529	1303	-	-	-
Unigene	LTS	44754	53547389	1196	1860	44754	17003	27751
