# Supplementary material for: Identification of key genes and regulators associated with carotenoid metabolism in apricot (Prunus armeniaca) fruit using weighted gene coexpression network analysis
Source: BMC Genomics. 2019 Nov 20;20:876. doi: 10.1186/s12864-019-6261-5 (PMC6865023; doi:10.1186/s12864-019-6261-5)
Supplement: Supplementary file 4 — Additional file 4. Differentially expressed genes (DEGs) shown in Fig. 3b. [file 12864_2019_6261_MOESM4_ESM.xlsx]

## Sheet: Sheet1
Additional file 4 Differentially expressed genes (DEGs) shown in Figure 3B
T-vs-CM				T-vs-FR				CM-vs-FR
ID	FPKM_57DPA	FPKM_65DPA	FPKM_74DPA	ID	FPKM_57DPA	FPKM_65DPA	FPKM_74DPA	ID	FPKM_57DPA	FPKM_65DPA	FPKM_74DPA
CL2907.4_Prunus_armeniaca	0.00666667	1.30333	0.593333	U13577_Prunus_armeniaca	1.04	754.35	7005.92	U21395_Prunus_armeniaca	5.6	0.9	202.32
CL304.7_Prunus_armeniaca	0.0133333	0.82	0	U16285_Prunus_armeniaca	7.13	542.573	4312.84	U4643_Prunus_armeniaca	0.0233333	0.0666667	132.43
CL254.45_Prunus_armeniaca	0.0166667	17.3567	0	U11120_Prunus_armeniaca	12.38	346.74	4068.04	U21309_Prunus_armeniaca	4.92	4.88	268.773
CL2188.14_Prunus_armeniaca	0.0166667	0.923333	0.943333	U11119_Prunus_armeniaca	18.0967	536.263	5830.64	U13849_Prunus_armeniaca	22.1067	3.75667	877.573
CL2756.1_Prunus_armeniaca	0.0233333	10.53	20.6133	U11616_Prunus_armeniaca	2.02	29.8967	1243.93	CL2139.1_Prunus_armeniaca	152.787	66.7433	0.9
U22837_Prunus_armeniaca	0.0233333	2.96333	0.31	U5501_Prunus_armeniaca	83.7533	1301.81	10623.1	CL4468.1_Prunus_armeniaca	0.36	2.12	115.983
CL1808.3_Prunus_armeniaca	0.0233333	2.12333	14.5133	U5568_Prunus_armeniaca	1.23	231.04	879.057	CL408.1_Prunus_armeniaca	4.37333	3.13667	128.08
CL710.1_Prunus_armeniaca	0.0233333	0.6	0.21	U4643_Prunus_armeniaca	0.0233333	0.0666667	132.43	CL2548.1_Prunus_armeniaca	56.8567	46.5967	0.58
CL834.5_Prunus_armeniaca	0.0233333	1.87	1.35	U17729_Prunus_armeniaca	106.893	12.08	0.16	U5588_Prunus_armeniaca	32.79	16.3967	375.437
CL1459.1_Prunus_armeniaca	0.0266667	1.84333	43.5767	CL2486.1_Prunus_armeniaca	0.04	1.33333	75.4833	CL112.1_Prunus_armeniaca	3.02333	5.69333	197.653
U23506_Prunus_armeniaca	0.0266667	2.06	0.56	CL4468.1_Prunus_armeniaca	0.36	2.12	115.983	CL2486.1_Prunus_armeniaca	0.04	1.33333	75.4833
CL5164.2_Prunus_armeniaca	0.03	6.94	93.5167	CL87.12_Prunus_armeniaca	5.19	17.4467	375.323	CL87.12_Prunus_armeniaca	5.19	17.4467	375.323
U5921_Prunus_armeniaca	0.03	1.3	5.46	U5548_Prunus_armeniaca	0.933333	491.99	483.557	U21555_Prunus_armeniaca	0.03	0.156667	75.48
CL3394.2_Prunus_armeniaca	0.0333333	2.72	1.04667	CL4071.2_Prunus_armeniaca	0.19	6.85	76.44	U5041_Prunus_armeniaca	4.77667	0.05	57.4433
CL834.1_Prunus_armeniaca	0.0333333	1.16333	3.24667	CL2486.2_Prunus_armeniaca	0.186667	9.27333	60.2167	U5509_Prunus_armeniaca	202.73	338.303	14.69
CL2907.3_Prunus_armeniaca	0.0366667	2.46667	1.73667	CL2756.2_Prunus_armeniaca	5.36	22.4333	360.707	U13735_Prunus_armeniaca	15.1733	6.74	152.673
U4129_Prunus_armeniaca	0.0366667	23.1633	12.56	U12916_Prunus_armeniaca	0.516667	16.7367	135.073	CL87.11_Prunus_armeniaca	19.34	24.5233	470.01
U12798_Prunus_armeniaca	0.0366667	5.21333	6.93667	U20214_Prunus_armeniaca	5.06333	9.61333	326.923	U4947_Prunus_armeniaca	178.573	246.497	7.46667
U13367_Prunus_armeniaca	0.04	3.37667	8.84	U15373_Prunus_armeniaca	0.36	92.0233	104.343	U6204_Prunus_armeniaca	85.18	237.367	12.17
CL2486.1_Prunus_armeniaca	0.04	1.33333	75.4833	U21309_Prunus_armeniaca	4.92	4.88	268.773	U13597_Prunus_armeniaca	0.103333	0.103333	119.647
CL4213.1_Prunus_armeniaca	0.0466667	4.56667	5.12667	CL1230.1_Prunus_armeniaca	3.2	11.4733	190.267	U4981_Prunus_armeniaca	12.25	6.75	158.5
CL359.27_Prunus_armeniaca	0.05	0.556667	0.323333	U18358_Prunus_armeniaca	128.263	405.533	5159.39	CL3230.3_Prunus_armeniaca	12.5167	14.2533	768.337
CL1507.6_Prunus_armeniaca	0.05	1.66667	2.09333	CL3230.3_Prunus_armeniaca	12.5167	14.2533	768.337	U20986_Prunus_armeniaca	35.8433	42.0867	594.45
CL834.7_Prunus_armeniaca	0.06	0.936667	0.223333	CL374.1_Prunus_armeniaca	33.8667	300.983	1395.9	CL4140.1_Prunus_armeniaca	92.1533	93.2833	2.32
CL5030.2_Prunus_armeniaca	0.0633333	1.63667	8.82	CL112.1_Prunus_armeniaca	3.02333	5.69333	197.653	CL1230.1_Prunus_armeniaca	3.2	11.4733	190.267
CL2887.3_Prunus_armeniaca	0.0666667	2.51	1.16	CL5278.2_Prunus_armeniaca	51.9467	1.67	0.233333	CL4527.2_Prunus_armeniaca	1311.73	747.33	46.1633
U23036_Prunus_armeniaca	0.0666667	2.52333	1.18	U19679_Prunus_armeniaca	4.60667	67.81	197.31	U18358_Prunus_armeniaca	128.263	405.533	5159.39
U9024_Prunus_armeniaca	0.07	3.27667	14.1133	CL2836.1_Prunus_armeniaca	2.53667	40.1	204.427	U21125_Prunus_armeniaca	267.57	27.1833	391.8
CL278.2_Prunus_armeniaca	0.0733333	3.14	4.05667	U13849_Prunus_armeniaca	22.1067	3.75667	877.573	CL3205.4_Prunus_armeniaca	26.13	28.75	0.416667
CL2537.3_Prunus_armeniaca	0.0766667	2.82	3.47333	U11897_Prunus_armeniaca	71.1567	12.3067	0.36	U13596_Prunus_armeniaca	0.0133333	0.0166667	164.6
CL1975.8_Prunus_armeniaca	0.0766667	2.01	0.376667	U12561_Prunus_armeniaca	41.9433	5.28	0.146667	U12538_Prunus_armeniaca	1.91667	2.85667	117.34
U18230_Prunus_armeniaca	0.0766667	1.86	2.15	CL2216.2_Prunus_armeniaca	1.1	9.15333	126.4	U4554_Prunus_armeniaca	99.5033	30.3	411.29
CL1063.10_Prunus_armeniaca	0.0766667	1.13333	2.36667	U4466_Prunus_armeniaca	1.95333	40.28	106.273	CL408.4_Prunus_armeniaca	2.56667	0.613333	121.427
U17556_Prunus_armeniaca	0.0766667	72.9067	12.0633	CL268.3_Prunus_armeniaca	0.216667	347.573	672.52	U13570_Prunus_armeniaca	402.117	40.58	988.867
CL630.18_Prunus_armeniaca	0.0766667	1.93333	1.01667	U21281_Prunus_armeniaca	1.85	6.04333	218.15	U20214_Prunus_armeniaca	5.06333	9.61333	326.923
U15751_Prunus_armeniaca	0.0766667	3.60333	2.58333	CL1395.3_Prunus_armeniaca	174.877	19.3767	1.48333	CL2756.2_Prunus_armeniaca	5.36	22.4333	360.707
U13110_Prunus_armeniaca	0.0833333	6.38333	9.40333	U21555_Prunus_armeniaca	0.03	0.156667	75.48	U11120_Prunus_armeniaca	12.38	346.74	4068.04
CL5340.2_Prunus_armeniaca	0.09	5.66	5.80333	U21649_Prunus_armeniaca	52.3067	7.4	0.316667	CL87.10_Prunus_armeniaca	12.7067	24.3433	343.18
CL2609.3_Prunus_armeniaca	0.09	2.42333	3.94333	U12168_Prunus_armeniaca	356.23	18.4667	0.856667	U4658_Prunus_armeniaca	8.00333	6.70333	119.257
CL935.2_Prunus_armeniaca	0.0933333	1.60333	0.27	CL4614.2_Prunus_armeniaca	50.2	216.86	4472.44	U21140_Prunus_armeniaca	382.88	251.063	3.35667
CL834.6_Prunus_armeniaca	0.0933333	1.32	0.0766667	CL3749.1_Prunus_armeniaca	6.39	51.7567	487.613	U11616_Prunus_armeniaca	2.02	29.8967	1243.93
CL2866.2_Prunus_armeniaca	0.0966667	1.42667	8.19	U13596_Prunus_armeniaca	0.0133333	0.0166667	164.6	U10919_Prunus_armeniaca	623.527	942.763	81.5833
U22663_Prunus_armeniaca	0.0966667	2.49	2.46333	U13597_Prunus_armeniaca	0.103333	0.103333	119.647	CL744.3_Prunus_armeniaca	87.7167	6.17	87.5433
U2_Prunus_armeniaca	0.1	1.39	2.72667	U16278_Prunus_armeniaca	0.31	25.39	131.587	U21202_Prunus_armeniaca	252.093	139.513	6.98333
U18811_Prunus_armeniaca	0.103333	9.68333	3.73333	U15064_Prunus_armeniaca	8.13667	112.653	280.557	U8472_Prunus_armeniaca	0.246667	0.743333	39.5433
U4641_Prunus_armeniaca	0.106667	11.1367	131.497	U12103_Prunus_armeniaca	336.777	181.537	9.67333	U12048_Prunus_armeniaca	92.6767	57.17	590.597
CL4326.1_Prunus_armeniaca	0.106667	2.73667	7.16333	U17335_Prunus_armeniaca	4.68333	14.2967	158.093	U20809_Prunus_armeniaca	117.383	105.143	4.75333
U5570_Prunus_armeniaca	0.11	44.0833	2170.11	U18226_Prunus_armeniaca	81.3133	22.1433	0.953333	CL3230.1_Prunus_armeniaca	29.06	18.3967	238.24
U15174_Prunus_armeniaca	0.113333	2.91	1.25667	CL4605.2_Prunus_armeniaca	2.72667	10.1633	155.6	CL529.3_Prunus_armeniaca	20.8333	43.86	2.11
U19607_Prunus_armeniaca	0.116667	4.25333	1.45333	U21395_Prunus_armeniaca	5.6	0.9	202.32	U20009_Prunus_armeniaca	51.0867	46.22	453.147
U21654_Prunus_armeniaca	0.123333	3.20333	82.3767	U11992_Prunus_armeniaca	10.3533	80.18	322.18	U5211_Prunus_armeniaca	91.7733	87.69	867.123
CL1477.2_Prunus_armeniaca	0.126667	1.96333	5.78	CL3924.1_Prunus_armeniaca	8.34667	11.8833	293.887	CL4605.2_Prunus_armeniaca	2.72667	10.1633	155.6
U4394_Prunus_armeniaca	0.126667	2.52	37.8133	CL871.4_Prunus_armeniaca	30.5833	9.50667	0.0966667	U20808_Prunus_armeniaca	72.9433	65.83	3.54333
CL4687.2_Prunus_armeniaca	0.13	1.67	0.273333	CL1459.1_Prunus_armeniaca	0.0266667	1.84333	43.5767	CL3924.1_Prunus_armeniaca	8.34667	11.8833	293.887
CL2883.5_Prunus_armeniaca	0.146667	1.99667	0	CL4527.2_Prunus_armeniaca	1311.73	747.33	46.1633	U16785_Prunus_armeniaca	478.077	120.933	8.23333
U12155_Prunus_armeniaca	0.146667	2.32667	3.10333	CL87.11_Prunus_armeniaca	19.34	24.5233	470.01	U12603_Prunus_armeniaca	4.36	3.08667	54.09
U21960_Prunus_armeniaca	0.146667	8.88	1.46667	CL5328.1_Prunus_armeniaca	3.91	19.78	105.667	U5501_Prunus_armeniaca	83.7533	1301.81	10623.1
CL2766.1_Prunus_armeniaca	0.15	38.9967	64.3667	U21202_Prunus_armeniaca	252.093	139.513	6.98333	U21281_Prunus_armeniaca	1.85	6.04333	218.15
CL2520.9_Prunus_armeniaca	0.15	2.67333	0.146667	CL3224.2_Prunus_armeniaca	78.3633	293.41	2435.16	U850_Prunus_armeniaca	16.6533	30.59	267.107
CL2766.2_Prunus_armeniaca	0.153333	5.26667	24.7733	U20215_Prunus_armeniaca	8.10333	25.7733	462.287	U16285_Prunus_armeniaca	7.13	542.573	4312.84
CL848.8_Prunus_armeniaca	0.156667	16.97	9.63333	U21654_Prunus_armeniaca	0.123333	3.20333	82.3767	U13151_Prunus_armeniaca	40.9633	62.6667	3.50667
U68_Prunus_armeniaca	0.16	8.52667	0.65	CL4071.1_Prunus_armeniaca	4.19	71.2067	135.49	U21166_Prunus_armeniaca	361.82	232.77	12.2633
U19113_Prunus_armeniaca	0.16	1.98	1.66333	U12911_Prunus_armeniaca	36.1667	7.51333	0.176667	U17200_Prunus_armeniaca	61.95	31.68	271.273
U22181_Prunus_armeniaca	0.163333	5.54	6.77	U12575_Prunus_armeniaca	0.756667	3.13	62.9967	CL3708.1_Prunus_armeniaca	2.30667	1.85	51.4767
CL4538.3_Prunus_armeniaca	0.163333	0.913333	3.6	U4751_Prunus_armeniaca	19.54	76	509.767	U6154_Prunus_armeniaca	127.767	135.897	10.5767
CL3129.4_Prunus_armeniaca	0.163333	1.87333	0	CL3320.3_Prunus_armeniaca	582.81	181.85	22.5333	U5014_Prunus_armeniaca	156.16	123.923	2108.75
CL2214.4_Prunus_armeniaca	0.163333	1.66333	0.94	U13971_Prunus_armeniaca	93.3633	10.1667	1.73	CL4.4_Prunus_armeniaca	10.6933	17.32	0.503333
CL3675.1_Prunus_armeniaca	0.166667	20.59	24.9033	U21266_Prunus_armeniaca	6.35333	23.35	238.87	U16441_Prunus_armeniaca	22.32	22.99	202.18
CL4236.2_Prunus_armeniaca	0.166667	2.80667	39.97	U15738_Prunus_armeniaca	548.167	122.8	21.9967	U21782_Prunus_armeniaca	2.5	2.83333	48.4667
CL5.16_Prunus_armeniaca	0.17	1.92	1.34	CL2963.2_Prunus_armeniaca	4.12333	27.52	308.2	U16398_Prunus_armeniaca	17.7033	9.60667	96.1633
U19897_Prunus_armeniaca	0.173333	1.81667	1.46333	U12248_Prunus_armeniaca	53.1967	26.0067	0.706667	U19327_Prunus_armeniaca	0	0.166667	27.4633
U16830_Prunus_armeniaca	0.176667	8.3	59.6133	U15739_Prunus_armeniaca	630.54	138.493	26.0833	U21266_Prunus_armeniaca	6.35333	23.35	238.87
CL1033.2_Prunus_armeniaca	0.176667	2.22333	1.28	U6495_Prunus_armeniaca	111.763	2.12667	0.21	U12248_Prunus_armeniaca	53.1967	26.0067	0.706667
U20841_Prunus_armeniaca	0.176667	2.16	0	U12306_Prunus_armeniaca	25.1167	2.24333	0.0433333	U17335_Prunus_armeniaca	4.68333	14.2967	158.093
CL2338.2_Prunus_armeniaca	0.183333	2.25667	0.75	CL1588.1_Prunus_armeniaca	30.5933	0.06	0.206667	U17790_Prunus_armeniaca	7.42333	6.55667	101.963
CL2486.2_Prunus_armeniaca	0.186667	9.27333	60.2167	U18227_Prunus_armeniaca	107.55	33.73	2.78333	CL2190.3_Prunus_armeniaca	6.03	1.21667	35.05
CL4071.2_Prunus_armeniaca	0.19	6.85	76.44	CL87.10_Prunus_armeniaca	12.7067	24.3433	343.18	U18545_Prunus_armeniaca	5.83333	1.06	32.5267
CL855.3_Prunus_armeniaca	0.19	3.22667	0.376667	CL4527.1_Prunus_armeniaca	4713.89	2697.89	221.187	U12601_Prunus_armeniaca	101.253	96.78	5.95
CL3825.2_Prunus_armeniaca	0.19	2.42667	0.753333	U4875_Prunus_armeniaca	12.1633	113.347	417.7	U11119_Prunus_armeniaca	18.0967	536.263	5830.64
U4217_Prunus_armeniaca	0.193333	5.70333	6.65333	U21413_Prunus_armeniaca	3.7	40.7867	105.2	CL4252.2_Prunus_armeniaca	0.17	0.69	29.7333
CL4879.1_Prunus_armeniaca	0.2	11.4333	3.77667	U5751_Prunus_armeniaca	27.26	8.48333	0.0666667	CL1459.1_Prunus_armeniaca	0.0266667	1.84333	43.5767
CL1697.10_Prunus_armeniaca	0.2	5.70333	5.6	U5117_Prunus_armeniaca	249.217	1496.84	6684.67	U5787_Prunus_armeniaca	38.2367	34.0067	0.88
CL268.3_Prunus_armeniaca	0.216667	347.573	672.52	CL3791.1_Prunus_armeniaca	381.717	8.64	2.08667	CL4531.1_Prunus_armeniaca	39.3667	23.2933	272.287
CL502.15_Prunus_armeniaca	0.22	2.67333	3.92333	CL408.1_Prunus_armeniaca	4.37333	3.13667	128.08	CL2657.3_Prunus_armeniaca	93.91	52.5067	379.3
CL3599.1_Prunus_armeniaca	0.223333	3.16	4.42333	U21104_Prunus_armeniaca	31.6	505.79	655.02	CL2087.1_Prunus_armeniaca	76.3367	50.36	4.19
U13643_Prunus_armeniaca	0.223333	2.22	4.47667	CL2903.4_Prunus_armeniaca	38.0767	1.73333	0.286667	CL3763.1_Prunus_armeniaca	4.13333	4.03333	56.1167
CL2546.1_Prunus_armeniaca	0.223333	3.22	3.08333	U6170_Prunus_armeniaca	192.617	37.37	3.14	U10930_Prunus_armeniaca	167.343	79.5133	7.18333
CL1718.1_Prunus_armeniaca	0.226667	2.63333	1.44	U4796_Prunus_armeniaca	9.41333	81.61	293.213	U6225_Prunus_armeniaca	119.473	70.4567	1.42667
CL1161.4_Prunus_armeniaca	0.23	7.04333	4.88667	U12113_Prunus_armeniaca	71.6167	1.75667	0.256667	U13854_Prunus_armeniaca	242.847	226.293	23.67
U11961_Prunus_armeniaca	0.23	3.82333	4.51667	U12538_Prunus_armeniaca	1.91667	2.85667	117.34	CL5247.6_Prunus_armeniaca	119.937	163.717	1091.46
CL1122.2_Prunus_armeniaca	0.233333	3.37	3.62	U8472_Prunus_armeniaca	0.246667	0.743333	39.5433	U21334_Prunus_armeniaca	68.7933	14.8867	129.203
CL2754.1_Prunus_armeniaca	0.233333	7.15	1.33667	CL1237.1_Prunus_armeniaca	842.573	712.557	31.3533	U19809_Prunus_armeniaca	23.2833	26.3467	1.13333
U1759_Prunus_armeniaca	0.236667	2.27	3.97667	U12020_Prunus_armeniaca	91.1233	16.39	2.7	U19405_Prunus_armeniaca	211.737	118.51	14.28
CL1212.4_Prunus_armeniaca	0.243333	1.77	1.30333	U5558_Prunus_armeniaca	1098.02	893.993	48.7233	CL2628.2_Prunus_armeniaca	28.1533	38.41	1.62
U19034_Prunus_armeniaca	0.243333	5.45	0	CL5036.4_Prunus_armeniaca	55.1133	50.11	1.56	U12103_Prunus_armeniaca	336.777	181.537	9.67333
CL421.2_Prunus_armeniaca	0.243333	1.44333	0	U20809_Prunus_armeniaca	117.383	105.143	4.75333	CL3230.4_Prunus_armeniaca	12.8733	6.99667	127.49
U9969_Prunus_armeniaca	0.243333	2.17	1.81	U14646_Prunus_armeniaca	2.17333	16.97	153.67	U5212_Prunus_armeniaca	16.2733	5.31667	63.8267
CL265.1_Prunus_armeniaca	0.246667	5.68333	0	CL308.4_Prunus_armeniaca	1.46333	39.13	54.8433	U12604_Prunus_armeniaca	9.04667	4.58333	762.87
U164_Prunus_armeniaca	0.253333	36.5833	23.5467	U19289_Prunus_armeniaca	12.1333	116.68	228.48	U20686_Prunus_armeniaca	39.6	45.6133	2.8
U7199_Prunus_armeniaca	0.26	5.21	1.79333	U10930_Prunus_armeniaca	167.343	79.5133	7.18333	U11502_Prunus_armeniaca	215.973	162.473	11.1033
CL1211.5_Prunus_armeniaca	0.263333	2.8	4.12	U20986_Prunus_armeniaca	35.8433	42.0867	594.45	U4788_Prunus_armeniaca	61.3567	40.9	279.887
CL2188.7_Prunus_armeniaca	0.266667	1.87667	1.88667	CL3994.3_Prunus_armeniaca	28.7367	7.38667	0.436667	CL3006.2_Prunus_armeniaca	334.503	185.963	1235.78
CL1817.9_Prunus_armeniaca	0.27	2.42333	0	CL709.1_Prunus_armeniaca	2987.08	708.64	119.277	CL4614.2_Prunus_armeniaca	50.2	216.86	4472.44
CL459.2_Prunus_armeniaca	0.276667	4.84	18.3233	U5059_Prunus_armeniaca	40.9433	14.97	0.63	U20215_Prunus_armeniaca	8.10333	25.7733	462.287
CL5242.1_Prunus_armeniaca	0.283333	9.73	2.2	CL871.3_Prunus_armeniaca	42.5633	12.7367	1.02333	CL1057.2_Prunus_armeniaca	28.1333	36.5733	524.517
U548_Prunus_armeniaca	0.283333	8.02667	5.43333	CL3657.1_Prunus_armeniaca	99.0533	2.15333	0.12	U10087_Prunus_armeniaca	0.506667	0.0366667	57.9533
CL2981.5_Prunus_armeniaca	0.283333	7.46667	29.0467	U15757_Prunus_armeniaca	96.1833	18.4	1.68	CL4669.2_Prunus_armeniaca	6.45333	7.84667	60.7
U9499_Prunus_armeniaca	0.3	2.98	4.76	CL3141.1_Prunus_armeniaca	0.176667	0.94	24.6233	CL2152.2_Prunus_armeniaca	1.05667	0.373333	13.25
U17026_Prunus_armeniaca	0.303333	3.37	2.10333	U15758_Prunus_armeniaca	101.63	18.1167	2.04333	U817_Prunus_armeniaca	202.967	346.767	46.3267
U22333_Prunus_armeniaca	0.306667	5.65	1.58667	CL2981.5_Prunus_armeniaca	0.283333	7.46667	29.0467	U10270_Prunus_armeniaca	23.38	18.2567	151.203
U4165_Prunus_armeniaca	0.306667	6.32	6.67	CL4482.2_Prunus_armeniaca	44.4533	18.89	0.146667	CL4527.1_Prunus_armeniaca	4713.89	2697.89	221.187
U16278_Prunus_armeniaca	0.31	25.39	131.587	U17696_Prunus_armeniaca	2.43667	85.1233	65.9533	U21258_Prunus_armeniaca	28.32	37.5967	258.56
CL547.8_Prunus_armeniaca	0.31	2.15	1.09667	U18670_Prunus_armeniaca	62.1367	23.3433	0.46	CL3224.3_Prunus_armeniaca	175.45	183.943	1140.06
CL4667.1_Prunus_armeniaca	0.333333	5.22667	18.4133	U15311_Prunus_armeniaca	140.173	48.03	7.31667	CL3320.3_Prunus_armeniaca	582.81	181.85	22.5333
CL169.1_Prunus_armeniaca	0.333333	1.64	3.32667	CL408.4_Prunus_armeniaca	2.56667	0.613333	121.427	U4751_Prunus_armeniaca	19.54	76	509.767
U18528_Prunus_armeniaca	0.343333	4.9	1.58	U850_Prunus_armeniaca	16.6533	30.59	267.107	U19575_Prunus_armeniaca	1.54333	2.61	29.69
CL643.2_Prunus_armeniaca	0.35	2.02	3.14	U15286_Prunus_armeniaca	1.04333	12.31	129.86	U19035_Prunus_armeniaca	9.05333	41.3667	0.403333
CL3124.3_Prunus_armeniaca	0.356667	10.8133	23.6633	U4641_Prunus_armeniaca	0.106667	11.1367	131.497	U21222_Prunus_armeniaca	108.867	203.873	7.07667
U15373_Prunus_armeniaca	0.36	92.0233	104.343	U21458_Prunus_armeniaca	6.03	21.32	119.45	CL87.13_Prunus_armeniaca	6.10667	7.71667	134.37
CL2666.3_Prunus_armeniaca	0.366667	116.727	74.3033	CL467.2_Prunus_armeniaca	15.99	4.1	0.0133333	U19658_Prunus_armeniaca	13.78	9.43333	0.04
U15208_Prunus_armeniaca	0.37	3.11333	6.61333	CL1954.1_Prunus_armeniaca	5.44	18.23	122.103	U6476_Prunus_armeniaca	44.52	55.6033	2.46333
CL2740.2_Prunus_armeniaca	0.376667	2.24333	0.97	U17186_Prunus_armeniaca	21.52	79.91	412.37	CL1088.3_Prunus_armeniaca	159.34	91.6967	3.42
CL2058.1_Prunus_armeniaca	0.38	3.40667	3.01667	U4159_Prunus_armeniaca	0.51	7.12333	47.4167	U12575_Prunus_armeniaca	0.756667	3.13	62.9967
U12023_Prunus_armeniaca	0.383333	2.17333	2.04333	U18705_Prunus_armeniaca	519.757	26.5467	12.4933	U6369_Prunus_armeniaca	22.4367	70.0833	5.30667
CL360.2_Prunus_armeniaca	0.386667	2.02	2.19667	U12414_Prunus_armeniaca	7.60667	20.1933	167.76	U15070_Prunus_armeniaca	63.5033	21.0067	0.33
CL5300.4_Prunus_armeniaca	0.39	4.33333	2.3	CL3260.1_Prunus_armeniaca	204.383	75.2267	11.78	U6201_Prunus_armeniaca	154.693	145.753	12.65
U19849_Prunus_armeniaca	0.393333	9.41667	4.11	U11200_Prunus_armeniaca	38.5233	6.79333	0.173333	U12414_Prunus_armeniaca	7.60667	20.1933	167.76
U7492_Prunus_armeniaca	0.396667	3.12667	1.09667	U5777_Prunus_armeniaca	43.89	12.6233	0.04	CL1142.1_Prunus_armeniaca	237.723	174.98	1071.86
CL4286.1_Prunus_armeniaca	0.403333	17.5	196.853	CL2836.2_Prunus_armeniaca	1.19333	23.8233	97.4833	U13185_Prunus_armeniaca	56.9933	70.11	3.26
U17988_Prunus_armeniaca	0.403333	4.59667	8.17	U14880_Prunus_armeniaca	63.3867	7.26333	2.15	U18237_Prunus_armeniaca	24.5033	15.04	0.543333
CL4789.2_Prunus_armeniaca	0.41	2.70333	3.35	U12615_Prunus_armeniaca	60.27	21.1533	0.296667	U15266_Prunus_armeniaca	22.3733	15.0333	0.906667
U19554_Prunus_armeniaca	0.413333	5.94	2.32	CL4252.2_Prunus_armeniaca	0.17	0.69	29.7333	CL4631.1_Prunus_armeniaca	6.95667	41.1467	3.56333
CL1180.5_Prunus_armeniaca	0.413333	3.67	1.56	U19037_Prunus_armeniaca	273.17	21.47	16.2767	U10680_Prunus_armeniaca	133.823	83.7033	2.44
CL3711.1_Prunus_armeniaca	0.42	2.66667	1.57	CL1057.2_Prunus_armeniaca	28.1333	36.5733	524.517	U5915_Prunus_armeniaca	15.7267	32.97	1.76
U12799_Prunus_armeniaca	0.423333	27.7367	10.87	U4900_Prunus_armeniaca	14.9	58.61	468.083	U5085_Prunus_armeniaca	145.237	217.64	1287.52
CL254.1_Prunus_armeniaca	0.426667	9.26667	2.52667	U16447_Prunus_armeniaca	83.7967	557.447	1514.09	U4910_Prunus_armeniaca	39.9767	19.1733	156.897
CL1868.2_Prunus_armeniaca	0.426667	2.38	0.95	U15783_Prunus_armeniaca	470.263	110.837	16.7467	CL129.2_Prunus_armeniaca	0.83	1.82	25.5533
CL3845.2_Prunus_armeniaca	0.43	3.03	1.12333	U8946_Prunus_armeniaca	0.346667	1.46667	25.5033	U11847_Prunus_armeniaca	148.187	124.893	737.777
U23083_Prunus_armeniaca	0.43	2.69333	0.603333	U16546_Prunus_armeniaca	65.94	3.09333	1.58	CL1041.2_Prunus_armeniaca	36.9133	15.7233	0.893333
CL4950.1_Prunus_armeniaca	0.436667	3.06333	1.23667	CL4344.1_Prunus_armeniaca	253.61	41.8167	0.193333	U14829_Prunus_armeniaca	42.1233	66.0167	3.41333
U12209_Prunus_armeniaca	0.436667	10.2133	7.28	U5574_Prunus_armeniaca	172.077	5.19333	5.37333	CL1335.2_Prunus_armeniaca	4.87333	14.75	0.89
CL254.9_Prunus_armeniaca	0.44	7.66333	0.68	U21352_Prunus_armeniaca	1.28333	27.4833	129.547	U8946_Prunus_armeniaca	0.346667	1.46667	25.5033
U17957_Prunus_armeniaca	0.443333	5.66	6.42333	CL2335.4_Prunus_armeniaca	70.81	4.18	0.49	U13205_Prunus_armeniaca	32.8967	23.96	0.966667
U18695_Prunus_armeniaca	0.466667	3.44333	9.08667	U5606_Prunus_armeniaca	27.58	99.3733	381.46	U5763_Prunus_armeniaca	15.9533	3.68667	69.12
U21731_Prunus_armeniaca	0.47	10.29	48.4467	U8945_Prunus_armeniaca	10.8567	22.93	164.967	CL2486.3_Prunus_armeniaca	0.0266667	0.35	14.51
CL4253.1_Prunus_armeniaca	0.473333	3.35	0.69	U6134_Prunus_armeniaca	266.313	66.2067	14.82	U21205_Prunus_armeniaca	145.25	26.4633	239.357
U22313_Prunus_armeniaca	0.476667	6.26	0.44	CL1808.3_Prunus_armeniaca	0.0233333	2.12333	14.5133	U14068_Prunus_armeniaca	0.0333333	0.0666667	18.06
U14415_Prunus_armeniaca	0.48	7.86333	7.65667	CL182.2_Prunus_armeniaca	32.7433	25.4033	0.406667	CL4073.1_Prunus_armeniaca	8.16	23.0733	1.82333
CL2044.3_Prunus_armeniaca	0.483333	2.64	0.216667	U14200_Prunus_armeniaca	46.99	11.05	0.656667	U12916_Prunus_armeniaca	0.516667	16.7367	135.073
CL586.2_Prunus_armeniaca	0.486667	2.23333	0.51	CL930.1_Prunus_armeniaca	89.2733	12.4133	1.27333	U10420_Prunus_armeniaca	95.58	221.417	32.3867
U15237_Prunus_armeniaca	0.49	3.83333	1.16333	U5014_Prunus_armeniaca	156.16	123.923	2108.75	CL3625.1_Prunus_armeniaca	40.1933	35.1067	4.11667
CL1477.4_Prunus_armeniaca	0.493333	3.51	11.16	CL4736.2_Prunus_armeniaca	24.25	71.26	330.437	U12815_Prunus_armeniaca	42.1	7.68333	67.7667
CL2878.2_Prunus_armeniaca	0.5	4.07667	0.683333	CL5106.1_Prunus_armeniaca	66.6033	31.5533	1.25	U12254_Prunus_armeniaca	44.1833	46.6733	3.27667
U19181_Prunus_armeniaca	0.5	4.52333	2.65667	U19658_Prunus_armeniaca	13.78	9.43333	0.04	CL2216.2_Prunus_armeniaca	1.1	9.15333	126.4
CL3319.2_Prunus_armeniaca	0.503333	21.61	2.87667	CL2087.1_Prunus_armeniaca	76.3367	50.36	4.19	U17970_Prunus_armeniaca	18.3933	48.7867	5.21
U773_Prunus_armeniaca	0.503333	14.5	23.51	U19400_Prunus_armeniaca	36.8633	15.1133	0.953333	CL1926.6_Prunus_armeniaca	17.17	18.78	1.52667
U4159_Prunus_armeniaca	0.51	7.12333	47.4167	U16256_Prunus_armeniaca	4.62	18.44	75.99	U13905_Prunus_armeniaca	187.95	135.443	17.1233
CL773.2_Prunus_armeniaca	0.51	4.92333	2.24	U21022_Prunus_armeniaca	31.1233	86.2967	740.37	U4829_Prunus_armeniaca	82.8667	47.13	289.53
U16596_Prunus_armeniaca	0.51	6.59333	56.22	U14478_Prunus_armeniaca	25.6133	7.99	0.136667	U14820_Prunus_armeniaca	34.0533	30.8867	1.71
U12916_Prunus_armeniaca	0.516667	16.7367	135.073	CL3683.3_Prunus_armeniaca	30.52	9.94667	1.10667	CL4361.3_Prunus_armeniaca	6.86333	9.87333	0.426667
CL4708.3_Prunus_armeniaca	0.523333	2.59667	20.5433	CL1438.2_Prunus_armeniaca	1.30333	6.81	46.5967	CL4525.1_Prunus_armeniaca	142.493	60.1833	484
CL4997.1_Prunus_armeniaca	0.526667	23.9167	2.70333	CL2666.3_Prunus_armeniaca	0.366667	116.727	74.3033	U8945_Prunus_armeniaca	10.8567	22.93	164.967
CL3940.2_Prunus_armeniaca	0.526667	3.69	2.33667	CL1088.3_Prunus_armeniaca	159.34	91.6967	3.42	CL4071.2_Prunus_armeniaca	0.19	6.85	76.44
CL1463.3_Prunus_armeniaca	0.543333	3.25	0.203333	CL2139.1_Prunus_armeniaca	152.787	66.7433	0.9	U17605_Prunus_armeniaca	223.387	188.843	24.79
CL1267.7_Prunus_armeniaca	0.553333	2.89	0.956667	CL788.2_Prunus_armeniaca	21.8567	3.53	0.0633333	CL864.7_Prunus_armeniaca	3.33333	2.4	29.98
CL2330.1_Prunus_armeniaca	0.556667	6.59667	2.3	CL2649.3_Prunus_armeniaca	56.9	17.3467	3.57	CL2029.2_Prunus_armeniaca	109.57	84.4233	12.5867
CL1436.1_Prunus_armeniaca	0.563333	13.4233	0.17	U15285_Prunus_armeniaca	0.613333	7.67	92.2133	CL3683.2_Prunus_armeniaca	18.7467	29.9533	3.10333
U17499_Prunus_armeniaca	0.566667	3.41333	3.88333	CL3791.2_Prunus_armeniaca	164.237	3.74	5.78	U8471_Prunus_armeniaca	0.253333	0.436667	27.05
U16260_Prunus_armeniaca	0.573333	28.03	44.8733	U4640_Prunus_armeniaca	0.0133333	0.506667	13.7633	CL3141.1_Prunus_armeniaca	0.176667	0.94	24.6233
CL1976.1_Prunus_armeniaca	0.573333	3.47	5.45333	CL5164.2_Prunus_armeniaca	0.03	6.94	93.5167	U17725_Prunus_armeniaca	440.967	303.9	15.5867
CL1122.5_Prunus_armeniaca	0.576667	4.02	0.62	U15262_Prunus_armeniaca	1.57333	61.6767	47.3933	U16446_Prunus_armeniaca	39.5633	43.74	3.98667
CL3451.3_Prunus_armeniaca	0.583333	2.45667	0.166667	U16741_Prunus_armeniaca	9.42	98.1467	145.933	U9679_Prunus_armeniaca	6.43	4.26	62.8433
CL1102.3_Prunus_armeniaca	0.59	5.05333	4.9	CL4260.2_Prunus_armeniaca	80.7833	127.637	931.907	U11326_Prunus_armeniaca	61.22	103.557	576.87
U6367_Prunus_armeniaca	0.593333	25.94	0.686667	CL2486.3_Prunus_armeniaca	0.0266667	0.35	14.51	U11971_Prunus_armeniaca	17.25	57.7133	5.24333
CL1594.8_Prunus_armeniaca	0.593333	4.19667	7.07667	U15616_Prunus_armeniaca	6.64333	39.4067	93.22	CL871.4_Prunus_armeniaca	30.5833	9.50667	0.0966667
U16849_Prunus_armeniaca	0.6	2.54333	2.57333	U4542_Prunus_armeniaca	1.84333	5.37	55.42	CL2178.2_Prunus_armeniaca	0	0.556667	18.1267
CL254.5_Prunus_armeniaca	0.603333	10.61	1.3	U21021_Prunus_armeniaca	23.71	62.14	628.703	U21622_Prunus_armeniaca	32.81	36.84	1.74333
CL35.5_Prunus_armeniaca	0.603333	9.42667	2.97667	U5588_Prunus_armeniaca	32.79	16.3967	375.437	U5715_Prunus_armeniaca	7.72333	5.84333	108.387
U7604_Prunus_armeniaca	0.606667	3.96333	1.12333	CL871.2_Prunus_armeniaca	31.4633	10.3367	0.8	U4542_Prunus_armeniaca	1.84333	5.37	55.42
U15285_Prunus_armeniaca	0.613333	7.67	92.2133	U12450_Prunus_armeniaca	6.42	26.68	118.72	CL1954.1_Prunus_armeniaca	5.44	18.23	122.103
U12741_Prunus_armeniaca	0.633333	5.59333	39.6333	CL2963.1_Prunus_armeniaca	206.327	659.093	2239.43	CL452.1_Prunus_armeniaca	24.94	12.7067	80.0433
CL4791.2_Prunus_armeniaca	0.636667	4.66	41.8467	CL871.5_Prunus_armeniaca	14.0667	4.36	0.106667	U21972_Prunus_armeniaca	1.29667	1.70333	21.2833
U4088_Prunus_armeniaca	0.646667	9.59333	24.9867	U11043_Prunus_armeniaca	18.3867	81.9667	220.853	U9491_Prunus_armeniaca	40.2567	45.0267	5.53667
CL254.35_Prunus_armeniaca	0.646667	16.0067	1.66333	U4658_Prunus_armeniaca	8.00333	6.70333	119.257	CL881.1_Prunus_armeniaca	0.22	0.0333333	9.18
CL3163.5_Prunus_armeniaca	0.65	2.96667	13.4167	U4981_Prunus_armeniaca	12.25	6.75	158.5	CL5328.1_Prunus_armeniaca	3.91	19.78	105.667
U13461_Prunus_armeniaca	0.66	23.76	10.9167	CL129.2_Prunus_armeniaca	0.83	1.82	25.5533	CL3224.2_Prunus_armeniaca	78.3633	293.41	2435.16
U13053_Prunus_armeniaca	0.67	3.18333	0.54	CL4641.2_Prunus_armeniaca	4.58	65.1767	77.0833	CL135.1_Prunus_armeniaca	5.59667	8.43	86.1867
CL14.7_Prunus_armeniaca	0.7	0.01	0	U21152_Prunus_armeniaca	1.47	393.233	106.33	U21654_Prunus_armeniaca	0.123333	3.20333	82.3767
CL1114.3_Prunus_armeniaca	0.703333	8.91333	5.22667	CL4923.1_Prunus_armeniaca	108.687	32.74	6.04667	U21220_Prunus_armeniaca	2.46667	288.693	47.5833
CL3185.1_Prunus_armeniaca	0.706667	2.83	7.17	U21480_Prunus_armeniaca	79.9733	16.38	5.10333	CL2842.1_Prunus_armeniaca	103.12	67	7.23333
U17040_Prunus_armeniaca	0.713333	4.72333	14.0233	U15828_Prunus_armeniaca	5.86333	30.5733	91.22	CL5222.2_Prunus_armeniaca	103.797	119.36	4088.54
U15354_Prunus_armeniaca	0.723333	4.82	7.99667	CL2303.2_Prunus_armeniaca	0.813333	18.7733	82.1833	U6368_Prunus_armeniaca	1.22	35.6233	1.30333
CL278.14_Prunus_armeniaca	0.733333	6.54	7.35	U10303_Prunus_armeniaca	71.6367	453.647	1167.28	U14646_Prunus_armeniaca	2.17333	16.97	153.67
CL4151.7_Prunus_armeniaca	0.733333	3.80333	4.32667	U5787_Prunus_armeniaca	38.2367	34.0067	0.88	CL2207.1_Prunus_armeniaca	35.81	24.1767	146.153
U12207_Prunus_armeniaca	0.733333	4.18667	1.73667	CL459.2_Prunus_armeniaca	0.276667	4.84	18.3233	U4770_Prunus_armeniaca	72.9333	79.8767	8.82333
U16176_Prunus_armeniaca	0.733333	5.20667	2.90667	U1026_Prunus_armeniaca	14.2333	65.0933	155.237	U4640_Prunus_armeniaca	0.0133333	0.506667	13.7633
U14380_Prunus_armeniaca	0.736667	7.69667	5.06333	U19575_Prunus_armeniaca	1.54333	2.61	29.69	U18227_Prunus_armeniaca	107.55	33.73	2.78333
CL3456.3_Prunus_armeniaca	0.743333	3.76	2.74	CL182.1_Prunus_armeniaca	21.7433	13.26	0.163333	CL3340.1_Prunus_armeniaca	10.2767	5.02667	82.19
CL1507.4_Prunus_armeniaca	0.75	3.52667	4.01667	U13205_Prunus_armeniaca	32.8967	23.96	0.966667	U5604_Prunus_armeniaca	1329.14	844.033	158.333
CL1927.1_Prunus_armeniaca	0.76	4.83333	5.15	U11213_Prunus_armeniaca	164.34	964.997	1604.12	U21889_Prunus_armeniaca	21.95	12.37	0.26
U13530_Prunus_armeniaca	0.763333	5.26333	7.8	CL1018.1_Prunus_armeniaca	0.886667	9.25	83.7167	U18226_Prunus_armeniaca	81.3133	22.1433	0.953333
CL2188.20_Prunus_armeniaca	0.763333	0.01	0	U19049_Prunus_armeniaca	24.74	6.25667	0.44	CL3495.1_Prunus_armeniaca	19.8233	15.87	1.37667
U13965_Prunus_armeniaca	0.776667	149.663	115.757	U14068_Prunus_armeniaca	0.0333333	0.0666667	18.06	CL2486.2_Prunus_armeniaca	0.186667	9.27333	60.2167
U4762_Prunus_armeniaca	0.78	158.173	81.9033	U21782_Prunus_armeniaca	2.5	2.83333	48.4667	U20916_Prunus_armeniaca	18.94	15.43	0.906667
U4581_Prunus_armeniaca	0.79	4.25	2.57	U21754_Prunus_armeniaca	29.3633	13.3567	0.0733333	CL4961.1_Prunus_armeniaca	22.5367	22.9133	2.38333
U11390_Prunus_armeniaca	0.796667	5.79667	6.68667	CL3546.1_Prunus_armeniaca	61.4967	0.826667	0.146667	U18712_Prunus_armeniaca	6.59333	9.68333	0.24
U4299_Prunus_armeniaca	0.81	10.5967	14.87	CL2787.2_Prunus_armeniaca	1.64333	33.8167	98.0667	U21387_Prunus_armeniaca	14.0233	20.38	142.65
CL2303.2_Prunus_armeniaca	0.813333	18.7733	82.1833	CL2548.1_Prunus_armeniaca	56.8567	46.5967	0.58	U17122_Prunus_armeniaca	10.3433	1.41333	25.4533
CL2828.1_Prunus_armeniaca	0.813333	3.09	1.36	U11937_Prunus_armeniaca	5.53667	16.3067	103.51	CL5176.2_Prunus_armeniaca	2.32	10.21	0.03
U14443_Prunus_armeniaca	0.82	10.9367	8.03	U21222_Prunus_armeniaca	108.867	203.873	7.07667	CL4260.2_Prunus_armeniaca	80.7833	127.637	931.907
CL1122.6_Prunus_armeniaca	0.836667	4.53	3.08667	CL2303.1_Prunus_armeniaca	43.6833	112.1	471.91	U17974_Prunus_armeniaca	50.7167	33.6667	4.66333
CL734.1_Prunus_armeniaca	0.856667	12.06	8.27667	CL4708.3_Prunus_armeniaca	0.523333	2.59667	20.5433	U6199_Prunus_armeniaca	92.83	137.49	21.7233
CL1507.2_Prunus_armeniaca	0.856667	2.92	0.816667	U16596_Prunus_armeniaca	0.51	6.59333	56.22	U21537_Prunus_armeniaca	3.76333	4.59	62.64
U13103_Prunus_armeniaca	0.87	5.9	4.98333	U13057_Prunus_armeniaca	205.73	5.34	0.156667	U18711_Prunus_armeniaca	72.1033	76.87	13.45
CL1634.19_Prunus_armeniaca	0.876667	0.0866667	0.15	U13876_Prunus_armeniaca	6.91	14.31	82.7933	U13577_Prunus_armeniaca	1.04	754.35	7005.92
CL1018.1_Prunus_armeniaca	0.886667	9.25	83.7167	CL2165.1_Prunus_armeniaca	26.9467	3.08667	0.67	U5315_Prunus_armeniaca	13.5833	10.01	78.8733
U16780_Prunus_armeniaca	0.913333	7.42667	15.7367	CL1190.2_Prunus_armeniaca	31.0533	12.9767	1.08333	CL3342.1_Prunus_armeniaca	3.50333	9.13	0.07
CL1841.2_Prunus_armeniaca	0.93	3.76333	3.37	U6501_Prunus_armeniaca	76.9767	17.4433	4.57	CL3231.1_Prunus_armeniaca	85.3933	144.777	692.043
U5548_Prunus_armeniaca	0.933333	491.99	483.557	CL2035.2_Prunus_armeniaca	22.1267	5.59	0.31	CL1031.1_Prunus_armeniaca	17.8633	33.9467	192.297
CL3328.2_Prunus_armeniaca	0.94	3.46667	3.79333	CL3483.2_Prunus_armeniaca	727.627	1608.14	7904.02	U14924_Prunus_armeniaca	32.68	79.67	9.57
U16333_Prunus_armeniaca	0.993333	28.8767	22.34	U20242_Prunus_armeniaca	32.4633	15.58	2.01333	U19870_Prunus_armeniaca	128.643	71.3	12.0333
CL2590.3_Prunus_armeniaca	0.993333	4.4	9.30667	U15742_Prunus_armeniaca	17.34	5.04	0.0666667	U5254_Prunus_armeniaca	4.18667	8.17	84.03
CL527.8_Prunus_armeniaca	1	0.156667	0.0466667	CL135.1_Prunus_armeniaca	5.59667	8.43	86.1867	U16620_Prunus_armeniaca	20.82	12.87	357.61
CL1594.5_Prunus_armeniaca	1.00333	4.6	13.79	U19623_Prunus_armeniaca	123.723	63.3667	10.84	U4675_Prunus_armeniaca	84.9833	19.1967	0.106667
CL3711.3_Prunus_armeniaca	1.03333	4.91667	7.57667	U20008_Prunus_armeniaca	7.65	22.53	365.093	CL2666.1_Prunus_armeniaca	0.02	0.103333	13.1167
CL24.11_Prunus_armeniaca	1.03333	0.03	0.146667	U19870_Prunus_armeniaca	128.643	71.3	12.0333	CL1371.3_Prunus_armeniaca	139.21	181.463	853.29
CL1694.5_Prunus_armeniaca	1.03333	5.74	0.71	U18901_Prunus_armeniaca	23.69	4.67667	0.683333	U5020_Prunus_armeniaca	16.0267	42.2367	1.40667
U13577_Prunus_armeniaca	1.04	754.35	7005.92	U21498_Prunus_armeniaca	48.28	11.9	0.71	U21458_Prunus_armeniaca	6.03	21.32	119.45
CL3738.1_Prunus_armeniaca	1.04	11.67	106.527	U10996_Prunus_armeniaca	108.257	340.213	1047.87	CL3230.2_Prunus_armeniaca	79.4967	39.0667	233.69
CL1102.5_Prunus_armeniaca	1.04	9.47333	2.32	U12604_Prunus_armeniaca	9.04667	4.58333	762.87	CL3749.1_Prunus_armeniaca	6.39	51.7567	487.613
U15286_Prunus_armeniaca	1.04333	12.31	129.86	CL2165.2_Prunus_armeniaca	58.5067	8.89	2.41333	CL2963.3_Prunus_armeniaca	6.73	6.21333	53.07
CL1507.5_Prunus_armeniaca	1.06	3.97333	2.76333	U21197_Prunus_armeniaca	27.2567	64.2567	451.443	CL4776.2_Prunus_armeniaca	707.68	73.44	367.93
U16259_Prunus_armeniaca	1.06667	32.7767	73.27	CL5247.6_Prunus_armeniaca	119.937	163.717	1091.46	CL3444.1_Prunus_armeniaca	40.03	28.7633	2.67
CL2330.3_Prunus_armeniaca	1.06667	4.63	5.07	CL268.4_Prunus_armeniaca	4.66	376.367	81.6633	U17506_Prunus_armeniaca	42.57	26.1767	2.43333
CL543.5_Prunus_armeniaca	1.07333	4.39333	2.76667	U18355_Prunus_armeniaca	43.69	13.8467	2.45333	U11412_Prunus_armeniaca	47.88	5.74333	63.59
CL4981.2_Prunus_armeniaca	1.08	3.23333	1.59	U5211_Prunus_armeniaca	91.7733	87.69	867.123	CL1031.2_Prunus_armeniaca	21.81	37.9433	232.57
U16809_Prunus_armeniaca	1.08667	6.57	1.26	U4723_Prunus_armeniaca	215.483	212.837	17.5633	U21189_Prunus_armeniaca	92.1433	83.0067	392.623
CL1318.1_Prunus_armeniaca	1.08667	24.1133	42.2067	CL3949.2_Prunus_armeniaca	15.76	36.92	166.827	CL2787.1_Prunus_armeniaca	65.1733	39.38	4.9
CL2515.2_Prunus_armeniaca	1.08667	0.0766667	0.24	U13735_Prunus_armeniaca	15.1733	6.74	152.673	CL3835.1_Prunus_armeniaca	19.41	4.76333	90.78
CL3829.2_Prunus_armeniaca	1.1	5.94333	0.626667	U6409_Prunus_armeniaca	90.0867	3.45333	3.40333	U5751_Prunus_armeniaca	27.26	8.48333	0.0666667
CL2216.2_Prunus_armeniaca	1.1	9.15333	126.4	CL1229.3_Prunus_armeniaca	73.5733	14.0067	6.39667	U17885_Prunus_armeniaca	44.03	51.1	389.723
CL254.28_Prunus_armeniaca	1.10333	10.1367	0.553333	U13654_Prunus_armeniaca	208.353	1.84667	0.903333	U8429_Prunus_armeniaca	256.533	74.7733	3.62
U16332_Prunus_armeniaca	1.11667	34.39	25.3767	U14067_Prunus_armeniaca	0.396667	2.22333	50.1	U9598_Prunus_armeniaca	21.33	22.36	1.94
U4153_Prunus_armeniaca	1.11667	10.2867	0.926667	CL2787.1_Prunus_armeniaca	65.1733	39.38	4.9	U5530_Prunus_armeniaca	225.65	132.12	636.327
CL1740.1_Prunus_armeniaca	1.13	0.12	0.746667	CL5222.2_Prunus_armeniaca	103.797	119.36	4088.54	U10331_Prunus_armeniaca	134.64	81.1033	8.19
U12087_Prunus_armeniaca	1.14667	7.8	26.9133	U11071_Prunus_armeniaca	2138.23	471.293	75.37	CL3279.1_Prunus_armeniaca	571.11	132.493	20.4733
CL529.4_Prunus_armeniaca	1.15667	5.67333	0.38	U21387_Prunus_armeniaca	14.0233	20.38	142.65	CL2223.1_Prunus_armeniaca	26.0867	17.37	1.01667
CL2496.4_Prunus_armeniaca	1.16333	4.43	0.373333	U10699_Prunus_armeniaca	67.4367	10.38	1.29333	U20665_Prunus_armeniaca	110.477	32.3333	197.48
CL1468.1_Prunus_armeniaca	1.17	4.59333	1.63667	U5085_Prunus_armeniaca	145.237	217.64	1287.52	CL2573.3_Prunus_armeniaca	0	0.0733333	14.3
CL95.5_Prunus_armeniaca	1.17333	3.31667	3.71333	U11326_Prunus_armeniaca	61.22	103.557	576.87	CL4645.1_Prunus_armeniaca	56.9067	85.1767	529.923
U18325_Prunus_armeniaca	1.17667	17.2033	3.65	CL3320.2_Prunus_armeniaca	49.28	83.04	447.507	CL374.1_Prunus_armeniaca	33.8667	300.983	1395.9
U17721_Prunus_armeniaca	1.18667	5.24333	3.18	U16236_Prunus_armeniaca	293.607	570.28	6435.59	U16705_Prunus_armeniaca	181.433	243.9	42.9933
CL2836.2_Prunus_armeniaca	1.19333	23.8233	97.4833	U17914_Prunus_armeniaca	11.8167	6.49	0.52	CL2763.3_Prunus_armeniaca	5.42667	2.86333	24.9667
CL288.16_Prunus_armeniaca	1.19667	0.143333	1.23	U21524_Prunus_armeniaca	40.0867	4.29	2.34333	CL5106.1_Prunus_armeniaca	66.6033	31.5533	1.25
U816_Prunus_armeniaca	1.20333	12.02	103.533	CL1031.1_Prunus_armeniaca	17.8633	33.9467	192.297	U11908_Prunus_armeniaca	87.9467	119.137	563.963
U7695_Prunus_armeniaca	1.21333	5.99667	2.36	U20009_Prunus_armeniaca	51.0867	46.22	453.147	U16974_Prunus_armeniaca	92.8867	18	391.163
U8699_Prunus_armeniaca	1.21667	7.64333	9.44667	CL4902.2_Prunus_armeniaca	0.246667	1.90667	10.1433	CL4344.1_Prunus_armeniaca	253.61	41.8167	0.193333
CL1820.2_Prunus_armeniaca	1.21667	0.06	0.56	CL4645.1_Prunus_armeniaca	56.9067	85.1767	529.923	U8847_Prunus_armeniaca	0.633333	1.39333	22.6933
U6368_Prunus_armeniaca	1.22	35.6233	1.30333	U722_Prunus_armeniaca	100.487	3.25333	4.39	U15749_Prunus_armeniaca	15.2967	8.14667	54.3067
U5568_Prunus_armeniaca	1.23	231.04	879.057	U21632_Prunus_armeniaca	33.44	7.96667	0.283333	CL3196.1_Prunus_armeniaca	58.5733	53.2567	5.57333
CL3276.2_Prunus_armeniaca	1.24667	4.66	2.98	CL3327.4_Prunus_armeniaca	1.40333	33.8133	26.5033	CL2628.3_Prunus_armeniaca	16.2133	31.1633	2.09333
CL701.3_Prunus_armeniaca	1.25	9.88333	10.68	U22004_Prunus_armeniaca	12.06	6.96	0.116667	CL438.1_Prunus_armeniaca	11.2367	11.2967	0.48
U14634_Prunus_armeniaca	1.25333	7.63	6.29333	CL3708.1_Prunus_armeniaca	2.30667	1.85	51.4767	U15733_Prunus_armeniaca	51.19	45.3833	4.74333
CL2287.2_Prunus_armeniaca	1.26333	3.84	1.37	U11502_Prunus_armeniaca	215.973	162.473	11.1033	U11427_Prunus_armeniaca	21.3933	13.5367	107.62
CL3711.2_Prunus_armeniaca	1.26333	4.66333	1.74	CL2309.2_Prunus_armeniaca	36.22	9.16667	0.343333	U10379_Prunus_armeniaca	178.58	164.907	28.1067
U17550_Prunus_armeniaca	1.27	7.42	2.23333	U16679_Prunus_armeniaca	0.0433333	1.20333	16.4067	CL2963.2_Prunus_armeniaca	4.12333	27.52	308.2
CL214.2_Prunus_armeniaca	1.28333	7.25333	9.58	U10087_Prunus_armeniaca	0.506667	0.0366667	57.9533	U16761_Prunus_armeniaca	15.7533	20.7967	110.47
U21352_Prunus_armeniaca	1.28333	27.4833	129.547	U18840_Prunus_armeniaca	1.57333	7.33667	43.5533	U16474_Prunus_armeniaca	9.28333	7.03333	45.9667
U13276_Prunus_armeniaca	1.29	3.56	3.07	CL3704.2_Prunus_armeniaca	173.357	120.717	11.7233	CL4554.2_Prunus_armeniaca	170.707	254.367	1134.15
CL361.3_Prunus_armeniaca	1.29333	9.35333	13.29	CL2839.2_Prunus_armeniaca	8.28	23.7	169.007	CL723.1_Prunus_armeniaca	62.41	46.9367	4.89333
CL1335.3_Prunus_armeniaca	1.29333	6.08667	0.156667	U21258_Prunus_armeniaca	28.32	37.5967	258.56	U5059_Prunus_armeniaca	40.9433	14.97	0.63
U11189_Prunus_armeniaca	1.29333	7.33667	3.00333	CL87.13_Prunus_armeniaca	6.10667	7.71667	134.37	U19925_Prunus_armeniaca	4.48667	6.20667	42.0667
U4005_Prunus_armeniaca	1.29667	7.29333	3.41333	U14517_Prunus_armeniaca	0.5	2.96667	20.0567	CL3419.2_Prunus_armeniaca	11.8133	14.94	0.403333
CL1438.2_Prunus_armeniaca	1.30333	6.81	46.5967	U13589_Prunus_armeniaca	1454.11	892.08	168.267	U16816_Prunus_armeniaca	4.01	3.60667	27.52
U19962_Prunus_armeniaca	1.30667	5.11333	3.15333	CL2766.1_Prunus_armeniaca	0.15	38.9967	64.3667	U13655_Prunus_armeniaca	46.4733	32.7433	153.013
CL2520.16_Prunus_armeniaca	1.31667	0.0466667	0.453333	U12250_Prunus_armeniaca	39.5733	124.81	545.597	U15311_Prunus_armeniaca	140.173	48.03	7.31667
CL738.7_Prunus_armeniaca	1.32	0.02	0.163333	U21365_Prunus_armeniaca	92.11	56.6867	4.52	CL826.2_Prunus_armeniaca	0	0.33	14.87
CL3933.2_Prunus_armeniaca	1.33	3.88	0.73	U17974_Prunus_armeniaca	50.7167	33.6667	4.66333	CL380.3_Prunus_armeniaca	13.34	18.4067	90.9167
U21071_Prunus_armeniaca	1.34	9	1.68333	U12087_Prunus_armeniaca	1.14667	7.8	26.9133	U12033_Prunus_armeniaca	70.3167	81.86	374.887
CL790.1_Prunus_armeniaca	1.36333	12.5367	11.0067	U5441_Prunus_armeniaca	63.2433	12.45	0.196667	CL1224.2_Prunus_armeniaca	9.62333	6.19333	44.8
CL50.1_Prunus_armeniaca	1.37	10.8467	34.1833	CL3769.1_Prunus_armeniaca	131.78	450.587	1069.51	U474_Prunus_armeniaca	100.78	66.6	10.0967
CL3327.4_Prunus_armeniaca	1.40333	33.8133	26.5033	CL3864.1_Prunus_armeniaca	3480.52	1799.55	422.617	CL1535.2_Prunus_armeniaca	87.42	72.25	12.07
U4189_Prunus_armeniaca	1.42	9.69333	0.706667	U10581_Prunus_armeniaca	293.463	146.013	32.6167	CL1767.3_Prunus_armeniaca	12.6833	20.7867	107.9
U5890_Prunus_armeniaca	1.43333	43.3267	5.04	U6460_Prunus_armeniaca	5.68667	21.5267	93.1633	CL3286.1_Prunus_armeniaca	2.07667	0.486667	22.8767
CL3432.2_Prunus_armeniaca	1.45	4.75	3.72667	CL50.1_Prunus_armeniaca	1.37	10.8467	34.1833	CL4008.1_Prunus_armeniaca	21.7533	20.6033	2.64
CL308.4_Prunus_armeniaca	1.46333	39.13	54.8433	U4394_Prunus_armeniaca	0.126667	2.52	37.8133	U11873_Prunus_armeniaca	115.177	120.23	789.773
U21799_Prunus_armeniaca	1.46333	15.9933	32.0167	U5254_Prunus_armeniaca	4.18667	8.17	84.03	CL1.5_Prunus_armeniaca	20.7433	17.0867	1.53333
U21152_Prunus_armeniaca	1.47	393.233	106.33	CL4229.3_Prunus_armeniaca	3.73333	8.74	39.1633	U866_Prunus_armeniaca	7.01	3.16333	47.9733
U16020_Prunus_armeniaca	1.47667	6.42	17.0767	U16441_Prunus_armeniaca	22.32	22.99	202.18	U21462_Prunus_armeniaca	34.8467	17.2333	89.1233
U18405_Prunus_armeniaca	1.48667	7.93667	5.20667	CL3231.1_Prunus_armeniaca	85.3933	144.777	692.043	U19733_Prunus_armeniaca	6.55	22.37	1.66667
U5405_Prunus_armeniaca	1.49	7.94333	14.4433	U21429_Prunus_armeniaca	11.6133	42.02	106.16	U9528_Prunus_armeniaca	6.28333	36.07	0.763333
CL2691.2_Prunus_armeniaca	1.51	4.31333	3.22667	CL4669.2_Prunus_armeniaca	6.45333	7.84667	60.7	CL3856.1_Prunus_armeniaca	159.15	160.093	28.3167
CL1287.7_Prunus_armeniaca	1.51333	5.89667	1.23333	U17885_Prunus_armeniaca	44.03	51.1	389.723	U12011_Prunus_armeniaca	51.6467	64.1267	305.207
CL254.4_Prunus_armeniaca	1.52667	13.9667	0.976667	CL1.1_Prunus_armeniaca	17.1267	9.24667	0.643333	U10100_Prunus_armeniaca	10.9367	7.84333	45.7133
CL268.2_Prunus_armeniaca	1.53667	1072.49	439.927	U474_Prunus_armeniaca	100.78	66.6	10.0967	U9367_Prunus_armeniaca	8.06	60.3	6.98333
CL2188.12_Prunus_armeniaca	1.54667	0.0166667	0	CL5247.9_Prunus_armeniaca	45.01	72.4967	611.107	CL356.4_Prunus_armeniaca	27.7267	35.2167	412.903
CL2125.2_Prunus_armeniaca	1.56	5.69667	11.0633	U13152_Prunus_armeniaca	33.7333	67.3433	279.84	U11937_Prunus_armeniaca	5.53667	16.3067	103.51
U13445_Prunus_armeniaca	1.56333	7.6	5.98667	U21220_Prunus_armeniaca	2.46667	288.693	47.5833	U17018_Prunus_armeniaca	634.473	429.953	57.1833
U15262_Prunus_armeniaca	1.57333	61.6767	47.3933	CL4213.2_Prunus_armeniaca	1.69	26.5367	30.4533	CL1975.16_Prunus_armeniaca	13.0567	7.89333	0.313333
CL5326.2_Prunus_armeniaca	1.58333	5.60333	1.93333	U11196_Prunus_armeniaca	114.6	38.85	6.84333	CL4361.1_Prunus_armeniaca	9.08333	12.4067	1.11667
CL5346.23_Prunus_armeniaca	1.58667	0.0866667	0.106667	CL402.4_Prunus_armeniaca	15.1967	0.123333	0.113333	U12576_Prunus_armeniaca	31.13	49.8167	250.36
CL382.6_Prunus_armeniaca	1.59333	0.0233333	0	U12603_Prunus_armeniaca	4.36	3.08667	54.09	U21422_Prunus_armeniaca	29.2233	16.51	101.727
U7906_Prunus_armeniaca	1.61333	7.8	5.03333	U12576_Prunus_armeniaca	31.13	49.8167	250.36	CL962.16_Prunus_armeniaca	21.03	32.71	3.62667
CL5076.2_Prunus_armeniaca	1.63333	13.2467	3.50333	CL3763.1_Prunus_armeniaca	4.13333	4.03333	56.1167	U19153_Prunus_armeniaca	1.74667	13.4633	1.01667
CL1494.1_Prunus_armeniaca	1.63667	6.2	1.12	CL1031.2_Prunus_armeniaca	21.81	37.9433	232.57	U12642_Prunus_armeniaca	22.3067	11.1467	0.35
CL2787.2_Prunus_armeniaca	1.64333	33.8167	98.0667	U14193_Prunus_armeniaca	56.8867	0.77	1.05333	U21499_Prunus_armeniaca	38.3533	38.38	3.12
U5987_Prunus_armeniaca	1.65	31.7	14.8467	U16830_Prunus_armeniaca	0.176667	8.3	59.6133	U13756_Prunus_armeniaca	26.5333	93.22	18.8733
CL4096.1_Prunus_armeniaca	1.68	6.47667	3.04333	U17790_Prunus_armeniaca	7.42333	6.55667	101.963	CL3456.2_Prunus_armeniaca	23.1733	26.42	4.15
CL4213.2_Prunus_armeniaca	1.69	26.5367	30.4533	U21742_Prunus_armeniaca	1.37	19.5167	33.3233	CL3092.1_Prunus_armeniaca	50.4667	59.8467	8.74667
CL488.9_Prunus_armeniaca	1.69	13.0033	10.0133	CL2164.3_Prunus_armeniaca	3.60333	10.34	42.61	U4045_Prunus_armeniaca	3.81333	5.10333	30.7233
CL3656.4_Prunus_armeniaca	1.69333	7.03667	10.0633	U8471_Prunus_armeniaca	0.253333	0.436667	27.05	CL4006.2_Prunus_armeniaca	26.47	34.3167	166.403
U21734_Prunus_armeniaca	1.70667	38.3433	4.21667	CL3614.1_Prunus_armeniaca	21.3767	9.28333	0.44	CL2836.1_Prunus_armeniaca	2.53667	40.1	204.427
U7887_Prunus_armeniaca	1.72	6.12667	0.663333	CL436.3_Prunus_armeniaca	11.3667	0.163333	0.0833333	U213_Prunus_armeniaca	18.3633	10.9433	70.9133
CL141.3_Prunus_armeniaca	1.72333	8.42667	2.25	U4307_Prunus_armeniaca	16.29	4.64667	0.826667	U4598_Prunus_armeniaca	49.49	25.1133	2.18
CL4299.2_Prunus_armeniaca	1.73	6.09	5.30333	U10878_Prunus_armeniaca	18.6567	6.52333	0.98	CL2610.1_Prunus_armeniaca	20.7133	30.4067	4.01333
CL4324.1_Prunus_armeniaca	1.73667	8.78	188.17	U5248_Prunus_armeniaca	53.9233	1.29333	1.91	U15215_Prunus_armeniaca	14.5367	5.04333	44.8433
U18356_Prunus_armeniaca	1.74	5.66	2.20667	U5114_Prunus_armeniaca	4.21667	11.1067	53.6967	CL3864.1_Prunus_armeniaca	3480.52	1799.55	422.617
CL613.4_Prunus_armeniaca	1.74	0.123333	1.59667	U15687_Prunus_armeniaca	103.523	332.583	1109.75	CL2598.2_Prunus_armeniaca	49.97	36.4533	165.34
U19153_Prunus_armeniaca	1.74667	13.4633	1.01667	U17972_Prunus_armeniaca	21.03	67.0733	176.023	U20141_Prunus_armeniaca	15.0067	27.16	116.417
CL2442.3_Prunus_armeniaca	1.76667	8.11333	1.53	CL4361.2_Prunus_armeniaca	9.36667	3.35	0.19	CL3602.1_Prunus_armeniaca	5.05667	4.95	36.5
CL1046.4_Prunus_armeniaca	1.77333	5.42667	5.25333	U12824_Prunus_armeniaca	11.6833	73.6367	101.21	CL4327.2_Prunus_armeniaca	53.37	23.6767	112.683
CL591.1_Prunus_armeniaca	1.78333	16.5633	149.273	U21019_Prunus_armeniaca	13.2067	35.32	414.33	CL3949.2_Prunus_armeniaca	15.76	36.92	166.827
U17865_Prunus_armeniaca	1.78667	8.56667	10.63	U15815_Prunus_armeniaca	3.94333	10.6433	46.89	U21333_Prunus_armeniaca	39.67	32.73	144.833
CL5150.2_Prunus_armeniaca	1.79	9.11	6.14333	U17605_Prunus_armeniaca	223.387	188.843	24.79	U426_Prunus_armeniaca	84.6433	47.1567	6.88333
CL1406.1_Prunus_armeniaca	1.79667	14.3567	1.20667	U20916_Prunus_armeniaca	18.94	15.43	0.906667	CL4343.2_Prunus_armeniaca	38.1467	56.8867	272.873
CL613.7_Prunus_armeniaca	1.83667	7.55333	0.726667	U14516_Prunus_armeniaca	15.29	7.78333	0.33	U4828_Prunus_armeniaca	62.6033	28.06	152.54
CL5055.1_Prunus_armeniaca	1.86333	0.02	0.0533333	CL2948.2_Prunus_armeniaca	4.42	8.92333	88.5833	U4619_Prunus_armeniaca	8.54333	3.78333	78.1733
U21027_Prunus_armeniaca	1.86667	0.08	0	U15695_Prunus_armeniaca	72.3067	42.8633	6.66333	CL1335.3_Prunus_armeniaca	1.29333	6.08667	0.156667
CL1280.1_Prunus_armeniaca	1.87333	11.0933	11.2633	U21799_Prunus_armeniaca	1.46333	15.9933	32.0167	U21133_Prunus_armeniaca	143.707	99.5933	432.51
U333_Prunus_armeniaca	1.88667	21.1267	170.123	CL553.3_Prunus_armeniaca	8.43333	5.62667	0.0866667	U19661_Prunus_armeniaca	31.4633	104.46	18.0367
CL3786.3_Prunus_armeniaca	1.88667	5.96333	6.72667	U13581_Prunus_armeniaca	1360.39	1125.02	177.383	CL744.6_Prunus_armeniaca	6.38	1.7	15.9333
CL4598.3_Prunus_armeniaca	1.90333	6.45667	11.08	U4129_Prunus_armeniaca	0.0366667	23.1633	12.56	CL4464.2_Prunus_armeniaca	1.68333	3.09333	40.7433
U22211_Prunus_armeniaca	1.90333	6.45667	0.616667	CL2811.2_Prunus_armeniaca	5.54667	17.1233	57.5033	CL2516.3_Prunus_armeniaca	4.08667	6.85333	38.47
CL1926.7_Prunus_armeniaca	1.90333	11.54	0.95	U20141_Prunus_armeniaca	15.0067	27.16	116.417	CL200.3_Prunus_armeniaca	380.107	46.02	4.75333
CL2684.1_Prunus_armeniaca	1.90667	0.06	0.236667	U20808_Prunus_armeniaca	72.9433	65.83	3.54333	U21021_Prunus_armeniaca	23.71	62.14	628.703
U19030_Prunus_armeniaca	1.91333	47.5467	36.1267	U11162_Prunus_armeniaca	763.48	303.813	98.14	U4620_Prunus_armeniaca	13.5033	4.79333	130.797
CL1832.1_Prunus_armeniaca	1.93	1234.55	298.87	U8847_Prunus_armeniaca	0.633333	1.39333	22.6933	U14828_Prunus_armeniaca	3.8	5.62667	93.86
U14914_Prunus_armeniaca	1.93	7.26333	8.58667	U14828_Prunus_armeniaca	3.8	5.62667	93.86	U10386_Prunus_armeniaca	0.106667	0.36	7.43667
U4466_Prunus_armeniaca	1.95333	40.28	106.273	U21447_Prunus_armeniaca	96.1633	10.5533	9.59333	U21022_Prunus_armeniaca	31.1233	86.2967	740.37
CL3301.1_Prunus_armeniaca	1.96	7.78667	2.36	CL4489.1_Prunus_armeniaca	25.58	1.59	0.196667	U5959_Prunus_armeniaca	13.04	9.64333	82.96
CL47.1_Prunus_armeniaca	1.96	8.27667	0.83	CL1665.1_Prunus_armeniaca	0.113333	1.33	18.76	CL1438.2_Prunus_armeniaca	1.30333	6.81	46.5967
U11301_Prunus_armeniaca	1.96667	8.06	9.55667	CL1557.1_Prunus_armeniaca	19.1333	7.38333	0.606667	CL1091.1_Prunus_armeniaca	5.03	4.76667	48.9633
U18839_Prunus_armeniaca	1.98333	19.6933	8.64333	CL356.4_Prunus_armeniaca	27.7267	35.2167	412.903	U13876_Prunus_armeniaca	6.91	14.31	82.7933
CL1122.1_Prunus_armeniaca	1.98667	9.51667	5.27667	CL4634.1_Prunus_armeniaca	76.1767	13.7567	1.6	CL3146.2_Prunus_armeniaca	19.6167	13.5633	81.9167
CL5.1_Prunus_armeniaca	1.99	0.353333	0.673333	U10919_Prunus_armeniaca	623.527	942.763	81.5833	U11238_Prunus_armeniaca	64.3933	19.1633	106.2
CL3938.1_Prunus_armeniaca	2	10.9633	9.47333	U311_Prunus_armeniaca	57.27	4.29333	0.11	U11935_Prunus_armeniaca	261.46	98.2167	419.317
CL2357.1_Prunus_armeniaca	2.00333	6.93667	5.39333	U10698_Prunus_armeniaca	71.7033	7.36333	0.72	CL553.3_Prunus_armeniaca	8.43333	5.62667	0.0866667
CL2665.1_Prunus_armeniaca	2.00667	11.0967	2.01667	U21943_Prunus_armeniaca	21.1	4.79667	0.0366667	CL4736.2_Prunus_armeniaca	24.25	71.26	330.437
U17848_Prunus_armeniaca	2.01	11.06	20.11	U6201_Prunus_armeniaca	154.693	145.753	12.65	U16236_Prunus_armeniaca	293.607	570.28	6435.59
U21802_Prunus_armeniaca	2.02	27.36	15.0633	CL4554.3_Prunus_armeniaca	12.34	24.3	158.273	U4707_Prunus_armeniaca	120.57	108.773	12.4667
U11616_Prunus_armeniaca	2.02	29.8967	1243.93	U13355_Prunus_armeniaca	5.91667	16.55	88.36	CL1800.2_Prunus_armeniaca	0.263333	0.26	55.0867
CL128.6_Prunus_armeniaca	2.03667	0.216667	0.466667	CL2504.2_Prunus_armeniaca	16.2	3.09333	0.71	U12632_Prunus_armeniaca	12.8733	23.8733	2.04333
CL1526.2_Prunus_armeniaca	2.04333	11.65	3.00333	CL848.8_Prunus_armeniaca	0.156667	16.97	9.63333	U14273_Prunus_armeniaca	26.1633	20.0733	0.15
CL278.5_Prunus_armeniaca	2.05667	13.4633	25.7033	CL2666.1_Prunus_armeniaca	0.02	0.103333	13.1167	U8087_Prunus_armeniaca	1.18333	1.02	23.5367
U17535_Prunus_armeniaca	2.05667	0.433333	3.02667	U21972_Prunus_armeniaca	1.29667	1.70333	21.2833	U5186_Prunus_armeniaca	929.733	916.75	207.187
CL3831.3_Prunus_armeniaca	2.07333	6.67	15.6333	CL4843.2_Prunus_armeniaca	19.2067	12.42	1.53	U17914_Prunus_armeniaca	11.8167	6.49	0.52
U17611_Prunus_armeniaca	2.07667	11.0167	2.59667	CL1767.3_Prunus_armeniaca	12.6833	20.7867	107.9	CL4819.2_Prunus_armeniaca	97.2967	79.32	322.943
CL2161.1_Prunus_armeniaca	2.08333	10.4267	2.96333	U19809_Prunus_armeniaca	23.2833	26.3467	1.13333	U20008_Prunus_armeniaca	7.65	22.53	365.093
U15173_Prunus_armeniaca	2.10333	22.27	25.4267	U16632_Prunus_armeniaca	34.56	16.2833	1.58667	CL182.1_Prunus_armeniaca	21.7433	13.26	0.163333
CL4489.2_Prunus_armeniaca	2.10333	0.113333	0.23	U21023_Prunus_armeniaca	19.74	49.6333	555.54	U19400_Prunus_armeniaca	36.8633	15.1133	0.953333
U1101_Prunus_armeniaca	2.16333	0.0466667	0	CL2766.2_Prunus_armeniaca	0.153333	5.26667	24.7733	CL1395.3_Prunus_armeniaca	174.877	19.3767	1.48333
U14646_Prunus_armeniaca	2.17333	16.97	153.67	CL1683.4_Prunus_armeniaca	12	0.193333	0.07	CL3232.2_Prunus_armeniaca	30.5	31.82	138.257
U14451_Prunus_armeniaca	2.18333	10.6667	9.79667	CL2152.3_Prunus_armeniaca	0.19	1.94333	43.4133	U4708_Prunus_armeniaca	33.5733	35.75	150.657
CL896.5_Prunus_armeniaca	2.18667	0.383333	1.03333	U10386_Prunus_armeniaca	0.106667	0.36	7.43667	CL4843.2_Prunus_armeniaca	19.2067	12.42	1.53
U11253_Prunus_armeniaca	2.19	0.1	0	CL1447.2_Prunus_armeniaca	2.51	53.0833	173.897	U11897_Prunus_armeniaca	71.1567	12.3067	0.36
CL1526.3_Prunus_armeniaca	2.19333	18.81	3.58667	CL723.1_Prunus_armeniaca	62.41	46.9367	4.89333	U7347_Prunus_armeniaca	8.63667	14.15	0.643333
U19957_Prunus_armeniaca	2.20333	0.446667	0.383333	CL3230.1_Prunus_armeniaca	29.06	18.3967	238.24	CL182.2_Prunus_armeniaca	32.7433	25.4033	0.406667
U10005_Prunus_armeniaca	2.21667	0.213333	1.72	U6051_Prunus_armeniaca	183.633	30.7167	16.0833	U10047_Prunus_armeniaca	89.0267	49.15	1.41667
U9430_Prunus_armeniaca	2.22667	21.3733	50.75	U5715_Prunus_armeniaca	7.72333	5.84333	108.387	U15286_Prunus_armeniaca	1.04333	12.31	129.86
CL988.1_Prunus_armeniaca	2.23333	9.56333	18.2933	CL576.4_Prunus_armeniaca	10.6433	4.38667	0.386667	U5492_Prunus_armeniaca	90.4467	180.223	38.43
U21805_Prunus_armeniaca	2.24667	13.6167	23.0867	CL2038.2_Prunus_armeniaca	11.2067	5.93333	0.22	CL2842.2_Prunus_armeniaca	410.813	1219.34	298.92
U13628_Prunus_armeniaca	2.26333	0.316667	2.57667	U6225_Prunus_armeniaca	119.473	70.4567	1.42667	U19623_Prunus_armeniaca	123.723	63.3667	10.84
CL2058.2_Prunus_armeniaca	2.27667	16.3067	10.32	U20686_Prunus_armeniaca	39.6	45.6133	2.8	U19868_Prunus_armeniaca	4.83	8.67667	41.3
CL1906.8_Prunus_armeniaca	2.28333	0.06	0	CL4591.1_Prunus_armeniaca	46.1067	29.7633	4.50333	CL4591.1_Prunus_armeniaca	46.1067	29.7633	4.50333
U23544_Prunus_armeniaca	2.28333	0.08	0.0733333	CL3279.1_Prunus_armeniaca	571.11	132.493	20.4733	U13001_Prunus_armeniaca	188.797	71.3133	7.97
U13387_Prunus_armeniaca	2.29	19.2767	4.26333	U11134_Prunus_armeniaca	771.727	257.837	109.003	CL1352.1_Prunus_armeniaca	3.71	4.1	0.176667
CL2806.1_Prunus_armeniaca	2.29	0.69	0.42	U17583_Prunus_armeniaca	1.84667	3.67	191.04	U20242_Prunus_armeniaca	32.4633	15.58	2.01333
U11549_Prunus_armeniaca	2.30667	0.09	0.28	U18822_Prunus_armeniaca	0.553333	6.01	44.4767	U13846_Prunus_armeniaca	28.7833	24.1367	406.11
CL5176.2_Prunus_armeniaca	2.32	10.21	0.03	U21625_Prunus_armeniaca	4.89333	14.03	56.2567	U19651_Prunus_armeniaca	144.7	69.79	11.4433
CL3404.2_Prunus_armeniaca	2.35667	8.14333	7.51333	CL5247.7_Prunus_armeniaca	34.35	152.417	584.173	U15178_Prunus_armeniaca	17.4167	9.41333	46.0067
CL1908.4_Prunus_armeniaca	2.36333	0.1	1.49667	CL4931.1_Prunus_armeniaca	25.3167	5.87667	1.61	U4900_Prunus_armeniaca	14.9	58.61	468.083
U912_Prunus_armeniaca	2.38667	5.48	2.95667	CL967.3_Prunus_armeniaca	17.4433	7.98667	0.673333	U4854_Prunus_armeniaca	24.2967	33.5967	140.367
U15292_Prunus_armeniaca	2.39	57.8567	92.39	U9920_Prunus_armeniaca	64.0233	44.15	2.1	CL5036.3_Prunus_armeniaca	106.72	55.0167	7.92667
CL589.4_Prunus_armeniaca	2.4	0.353333	0.0966667	CL362.1_Prunus_armeniaca	58.99	29.7033	6.25	U10581_Prunus_armeniaca	293.463	146.013	32.6167
U11809_Prunus_armeniaca	2.40667	251.117	215.42	U21417_Prunus_armeniaca	53.26	9.31333	0.0766667	U5380_Prunus_armeniaca	12.7667	43.9767	0.323333
CL177.1_Prunus_armeniaca	2.41333	0.05	0	U19868_Prunus_armeniaca	4.83	8.67667	41.3	U14067_Prunus_armeniaca	0.396667	2.22333	50.1
CL3822.2_Prunus_armeniaca	2.42	7.6	4.51	CL3675.1_Prunus_armeniaca	0.166667	20.59	24.9033	CL3174.1_Prunus_armeniaca	7.19	24.34	2.92
U17696_Prunus_armeniaca	2.43667	85.1233	65.9533	U10249_Prunus_armeniaca	15.8067	45.3833	124.723	U5275_Prunus_armeniaca	9.8	14.4233	1.23333
U21930_Prunus_armeniaca	2.44667	18.7333	7.8	U10924_Prunus_armeniaca	3.76333	7.20667	109.26	U14314_Prunus_armeniaca	30.4033	20.16	1.49667
U8722_Prunus_armeniaca	2.44667	0.436667	4.13	U4843_Prunus_armeniaca	113.08	8.14333	2.91667	U11992_Prunus_armeniaca	10.3533	80.18	322.18
U12515_Prunus_armeniaca	2.45	8.39667	4.76333	U18348_Prunus_armeniaca	15.18	5.18	0.55	U13152_Prunus_armeniaca	33.7333	67.3433	279.84
U18081_Prunus_armeniaca	2.45667	0.146667	0	CL4554.2_Prunus_armeniaca	170.707	254.367	1134.15	U21754_Prunus_armeniaca	29.3633	13.3567	0.0733333
U21220_Prunus_armeniaca	2.46667	288.693	47.5833	U11873_Prunus_armeniaca	115.177	120.23	789.773	CL1149.3_Prunus_armeniaca	3.40667	31.0433	5.56667
U23450_Prunus_armeniaca	2.48	0.2	0.09	U21129_Prunus_armeniaca	105.483	223.11	707.043	CL4229.3_Prunus_armeniaca	3.73333	8.74	39.1633
U19012_Prunus_armeniaca	2.49667	7.79	2.74	CL3224.3_Prunus_armeniaca	175.45	183.943	1140.06	U21197_Prunus_armeniaca	27.2567	64.2567	451.443
CL1447.2_Prunus_armeniaca	2.51	53.0833	173.897	U10705_Prunus_armeniaca	32.75	58.84	236.263	CL3330.2_Prunus_armeniaca	2.66667	0.49	17.0567
CL1076.1_Prunus_armeniaca	2.52667	7.70333	11.5133	U12466_Prunus_armeniaca	44.5	4.03333	2.27667	U21454_Prunus_armeniaca	32.69	59.3033	9.42333
U4218_Prunus_armeniaca	2.53333	15.2033	13.76	U10183_Prunus_armeniaca	7.10333	19.3733	94.0533	U17868_Prunus_armeniaca	65.5	1.97667	25.34
CL2836.1_Prunus_armeniaca	2.53667	40.1	204.427	U21974_Prunus_armeniaca	19.3033	4.22	0.713333	U19033_Prunus_armeniaca	125.7	54.3	4.99333
CL3541.1_Prunus_armeniaca	2.53667	8.82667	135.75	U11909_Prunus_armeniaca	20.9433	2.17	0.263333	U17186_Prunus_armeniaca	21.52	79.91	412.37
CL106.29_Prunus_armeniaca	2.54333	5.98333	1.89333	U13498_Prunus_armeniaca	26.5567	6.37	2.08333	U18838_Prunus_armeniaca	32.3333	20.3067	86.6733
CL3184.1_Prunus_armeniaca	2.57667	13.87	1.64333	U10680_Prunus_armeniaca	133.823	83.7033	2.44	CL2303.1_Prunus_armeniaca	43.6833	112.1	471.91
CL2136.1_Prunus_armeniaca	2.57667	0.516667	0.186667	CL1845.1_Prunus_armeniaca	761.123	2453.53	4817.58	U459_Prunus_armeniaca	20.07	18.46	0.86
U4283_Prunus_armeniaca	2.58667	14.2	6.23333	CL5112.2_Prunus_armeniaca	9.73333	2.51	0.183333	U17583_Prunus_armeniaca	1.84667	3.67	191.04
CL5266.1_Prunus_armeniaca	2.58667	18.35	4.69333	CL2649.1_Prunus_armeniaca	19.3367	5.94333	0.73	CL40.3_Prunus_armeniaca	18.48	8.58	0.223333
U9158_Prunus_armeniaca	2.59333	9.05333	6.65	CL2516.3_Prunus_armeniaca	4.08667	6.85333	38.47	U6036_Prunus_armeniaca	38.36	29.6267	144.323
CL1026.1_Prunus_armeniaca	2.60667	6.39	6.91	U12134_Prunus_armeniaca	72.48	4.60333	5.16	U6170_Prunus_armeniaca	192.617	37.37	3.14
CL1122.3_Prunus_armeniaca	2.61333	8.04	0.67	U12601_Prunus_armeniaca	101.253	96.78	5.95	CL5247.9_Prunus_armeniaca	45.01	72.4967	611.107
U23276_Prunus_armeniaca	2.61333	0.43	0.16	CL3230.4_Prunus_armeniaca	12.8733	6.99667	127.49	U5172_Prunus_armeniaca	6.82	11.06	49.44
CL1730.3_Prunus_armeniaca	2.64	0.0333333	0.0466667	U21590_Prunus_armeniaca	34.26	11.3767	1.54	U5525_Prunus_armeniaca	33.2233	59.14	262.96
U19427_Prunus_armeniaca	2.64667	14.3267	29.9133	U11932_Prunus_armeniaca	40.0233	10.7733	0.846667	U10705_Prunus_armeniaca	32.75	58.84	236.263
U11644_Prunus_armeniaca	2.65333	11.3833	5.52333	U19203_Prunus_armeniaca	7.73	14.7167	69.6967	CL1411.8_Prunus_armeniaca	47.8733	21.75	1.86667
CL1216.1_Prunus_armeniaca	2.67	0.0666667	0.203333	U17691_Prunus_armeniaca	175.01	35.6567	0.34	U12370_Prunus_armeniaca	73.02	73.0667	13.82
U11817_Prunus_armeniaca	2.67333	21.5867	6.85333	CL432.2_Prunus_armeniaca	67.97	7.02667	1.88	U5606_Prunus_armeniaca	27.58	99.3733	381.46
CL905.2_Prunus_armeniaca	2.67333	7.35	6.87667	U4450_Prunus_armeniaca	16.95	4.69667	0.673333	U5117_Prunus_armeniaca	249.217	1496.84	6684.67
CL4789.1_Prunus_armeniaca	2.68333	22.7567	7.31	CL4069.2_Prunus_armeniaca	13.64	2.4	0.02	U19643_Prunus_armeniaca	80.2267	89.99	15.14
CL1040.2_Prunus_armeniaca	2.7	0.646667	0	U5525_Prunus_armeniaca	33.2233	59.14	262.96	U18442_Prunus_armeniaca	13.2	14.1967	70.4233
CL664.4_Prunus_armeniaca	2.70333	0.246667	0	U21020_Prunus_armeniaca	18.83	41.7933	310.25	U20676_Prunus_armeniaca	36.6133	20.5833	3.41667
CL262.7_Prunus_armeniaca	2.71	0.116667	0.95	CL3495.1_Prunus_armeniaca	19.8233	15.87	1.37667	U10426_Prunus_armeniaca	219.07	193.397	715.903
U14710_Prunus_armeniaca	2.72333	7.40333	7.57667	U14659_Prunus_armeniaca	20.47	11.8567	0.246667	U5559_Prunus_armeniaca	320.45	7.25667	38.8333
CL4605.2_Prunus_armeniaca	2.72667	10.1633	155.6	U14518_Prunus_armeniaca	0.513333	3.9	24.2133	U21283_Prunus_armeniaca	114.713	80.1267	15.4
U17581_Prunus_armeniaca	2.73667	8.92	5.23	CL1942.1_Prunus_armeniaca	20.05	0.54	0.163333	U559_Prunus_armeniaca	25.14	19.4533	1.00667
CL258.5_Prunus_armeniaca	2.74	0.0566667	0.116667	U5695_Prunus_armeniaca	20.5667	13.6267	0.743333	U5506_Prunus_armeniaca	171.41	45.1267	674.153
CL2118.1_Prunus_armeniaca	2.77333	7.97667	4.74	U12048_Prunus_armeniaca	92.6767	57.17	590.597	CL157.3_Prunus_armeniaca	0.153333	0.113333	7.51
CL5176.1_Prunus_armeniaca	2.78	7.97667	7.97667	U12254_Prunus_armeniaca	44.1833	46.6733	3.27667	CL3045.1_Prunus_armeniaca	0.72	0.596667	20.8867
U17884_Prunus_armeniaca	2.78	0.476667	1.08	U17018_Prunus_armeniaca	634.473	429.953	57.1833	U15186_Prunus_armeniaca	58.18	87.9333	339.06
CL1647.1_Prunus_armeniaca	2.78	0.54	0.776667	U21537_Prunus_armeniaca	3.76333	4.59	62.64	CL1003.1_Prunus_armeniaca	4.97667	8.53	0.0933333
U264_Prunus_armeniaca	2.78667	8.16667	2.05333	U4580_Prunus_armeniaca	532.89	119.413	50.5267	CL1060.1_Prunus_armeniaca	400.497	425.087	1521.39
CL583.4_Prunus_armeniaca	2.78667	0.873333	1.10333	U12578_Prunus_armeniaca	5.39667	9.57667	113.673	U11654_Prunus_armeniaca	155.303	109.507	408.43
U13431_Prunus_armeniaca	2.79	9.45333	9.45	U15995_Prunus_armeniaca	40.1433	1.83667	2.67333	CL3260.1_Prunus_armeniaca	204.383	75.2267	11.78
CL4067.2_Prunus_armeniaca	2.80333	0.0566667	0	CL5044.2_Prunus_armeniaca	21.35	2.06	0.19	U13581_Prunus_armeniaca	1360.39	1125.02	177.383
U16851_Prunus_armeniaca	2.81333	60.92	261.78	U5041_Prunus_armeniaca	4.77667	0.05	57.4433	U9920_Prunus_armeniaca	64.0233	44.15	2.1
CL5244.1_Prunus_armeniaca	2.82667	8.15667	8.24	U19405_Prunus_armeniaca	211.737	118.51	14.28	CL602.2_Prunus_armeniaca	13.78	22.3567	94.1933
CL42.2_Prunus_armeniaca	2.82667	0.156667	0	U21166_Prunus_armeniaca	361.82	232.77	12.2633	U5551_Prunus_armeniaca	378.083	416.17	1505.4
CL1546.3_Prunus_armeniaca	2.83333	0.683333	0.52	U10184_Prunus_armeniaca	3.74333	13.4267	67.01	U4257_Prunus_armeniaca	3.62333	3.10667	17.5533
U23335_Prunus_armeniaca	2.84	0.16	0	CL1.5_Prunus_armeniaca	20.7433	17.0867	1.53333	U19203_Prunus_armeniaca	7.73	14.7167	69.6967
U13541_Prunus_armeniaca	2.85	0.363333	0.316667	CL3321.1_Prunus_armeniaca	3.11333	83.27	117.547	U21365_Prunus_armeniaca	92.11	56.6867	4.52
CL2270.3_Prunus_armeniaca	2.87	8.70667	8.17667	CL1371.3_Prunus_armeniaca	139.21	181.463	853.29	U16786_Prunus_armeniaca	305.947	52.2567	244.513
U1928_Prunus_armeniaca	2.88667	0.626667	0.173333	CL3625.1_Prunus_armeniaca	40.1933	35.1067	4.11667	CL4570.2_Prunus_armeniaca	88.59	70.8467	11.5867
CL1782.3_Prunus_armeniaca	2.89667	8.15333	3.08333	CL4464.2_Prunus_armeniaca	1.68333	3.09333	40.7433	U21350_Prunus_armeniaca	22.69	27.42	117.117
U18171_Prunus_armeniaca	2.91	8.7	1.12	U11921_Prunus_armeniaca	32.1433	14.5467	2.54	U6441_Prunus_armeniaca	155.73	111.48	431.297
CL1308.4_Prunus_armeniaca	2.91667	0.18	0	CL1897.1_Prunus_armeniaca	35.25	17.04	1.76333	CL2948.2_Prunus_armeniaca	4.42	8.92333	88.5833
CL1675.2_Prunus_armeniaca	2.91667	0.75	0.43	CL356.5_Prunus_armeniaca	3.38667	6.69667	67.1767	U11325_Prunus_armeniaca	9.23333	8.04667	0.633333
CL128.9_Prunus_armeniaca	2.94667	0.0733333	0	U18351_Prunus_armeniaca	146.837	242.003	1220.2	U12342_Prunus_armeniaca	430.3	116.933	9.94667
CL1913.1_Prunus_armeniaca	2.94667	0.33	0.22	CL4335.1_Prunus_armeniaca	69.86	133.477	658.19	U11503_Prunus_armeniaca	70.29	52.85	2.72
U1739_Prunus_armeniaca	2.94667	0.506667	0	U9430_Prunus_armeniaca	2.22667	21.3733	50.75	CL2439.1_Prunus_armeniaca	6.73	9.29667	0.706667
CL2898.2_Prunus_armeniaca	2.96	0.283333	1.33333	CL900.1_Prunus_armeniaca	65.0733	14.3533	4.95333	U4989_Prunus_armeniaca	39.9067	38.3767	338.96
U18195_Prunus_armeniaca	2.96	8.24	3.32667	U16075_Prunus_armeniaca	78.41	33.6267	10.5733	U4723_Prunus_armeniaca	215.483	212.837	17.5633
CL215.4_Prunus_armeniaca	2.98333	0.46	0.463333	U5145_Prunus_armeniaca	24.2967	1.14333	1.26333	U13862_Prunus_armeniaca	150.327	120.493	447.593
U822_Prunus_armeniaca	2.98333	0.04	0	U5355_Prunus_armeniaca	84.0033	124.287	618.81	U15187_Prunus_armeniaca	50.1667	70.7133	273.687
U348_Prunus_armeniaca	2.98667	11.9467	12.1533	CL4454.1_Prunus_armeniaca	144.507	839.253	901.463	U12615_Prunus_armeniaca	60.27	21.1533	0.296667
U1667_Prunus_armeniaca	2.98667	0.106667	0	U11908_Prunus_armeniaca	87.9467	119.137	563.963	CL4504.4_Prunus_armeniaca	18.2367	36.11	4.27333
CL960.4_Prunus_armeniaca	2.98667	0.466667	0.356667	CL264.2_Prunus_armeniaca	3.53333	11.02	33.29	CL1196.1_Prunus_armeniaca	30.9733	37.6133	275.71
CL442.2_Prunus_armeniaca	2.99	9.44667	5.99667	U18712_Prunus_armeniaca	6.59333	9.68333	0.24	CL3340.2_Prunus_armeniaca	9.19333	6.39	72.0667
CL2862.2_Prunus_armeniaca	2.99333	0.393333	1.55667	U15315_Prunus_armeniaca	13.6133	37.06	151.6	U5120_Prunus_armeniaca	72.88	75.38	16.0133
CL949.3_Prunus_armeniaca	3.01667	0.1	0.13	U19925_Prunus_armeniaca	4.48667	6.20667	42.0667	U16256_Prunus_armeniaca	4.62	18.44	75.99
CL4310.2_Prunus_armeniaca	3.03	0.19	0.386667	U20303_Prunus_armeniaca	17.14	120.64	124.14	U13903_Prunus_armeniaca	25.4667	33.1167	5.13333
CL3746.1_Prunus_armeniaca	3.03667	18.3967	2.59	U15842_Prunus_armeniaca	121.313	168.85	771.827	U5273_Prunus_armeniaca	54.9033	23.61	2.81333
U20062_Prunus_armeniaca	3.03667	0.91	1.41667	U16620_Prunus_armeniaca	20.82	12.87	357.61	U11919_Prunus_armeniaca	75.0867	84.4233	306.66
U21971_Prunus_armeniaca	3.04667	11.8733	8.72333	CL2152.4_Prunus_armeniaca	11.37	22.25	77.9633	U21951_Prunus_armeniaca	0.55	0.31	22.6933
U884_Prunus_armeniaca	3.07	0.563333	0.523333	U13151_Prunus_armeniaca	40.9633	62.6667	3.50667	U6367_Prunus_armeniaca	0.593333	25.94	0.686667
CL2754.2_Prunus_armeniaca	3.07333	13.1067	11.11	U164_Prunus_armeniaca	0.253333	36.5833	23.5467	CL3011.1_Prunus_armeniaca	24.6633	68.6333	9.68333
U14450_Prunus_armeniaca	3.07667	12.6233	12.61	U21167_Prunus_armeniaca	413.033	117.42	62.06	U21707_Prunus_armeniaca	34.67	17.5433	1.83667
CL3561.2_Prunus_armeniaca	3.08	0.146667	0.22	U4115_Prunus_armeniaca	38.7333	3.51333	2.03667	CL3320.2_Prunus_armeniaca	49.28	83.04	447.507
CL3263.1_Prunus_armeniaca	3.09	0.36	0.0633333	CL581.1_Prunus_armeniaca	5.6	11.2467	45.4633	U9463_Prunus_armeniaca	39.8633	25.3433	0.633333
U10664_Prunus_armeniaca	3.09667	14.21	20.7	CL2690.3_Prunus_armeniaca	13.48	9.18667	0.343333	CL3483.2_Prunus_armeniaca	727.627	1608.14	7904.02
U16689_Prunus_armeniaca	3.11	9.41	1.82	U19063_Prunus_armeniaca	23.15	4.69	1.87	CL744.5_Prunus_armeniaca	8.83	1.09	34.05
CL3321.1_Prunus_armeniaca	3.11333	83.27	117.547	U5380_Prunus_armeniaca	12.7667	43.9767	0.323333	CL3633.1_Prunus_armeniaca	73.7033	47.66	7.58
U5591_Prunus_armeniaca	3.11333	7.63333	21.31	CL2628.2_Prunus_armeniaca	28.1533	38.41	1.62	CL408.2_Prunus_armeniaca	0.253333	0.19	14.1733
CL1218.3_Prunus_armeniaca	3.12333	0.05	0.06	CL4343.2_Prunus_armeniaca	38.1467	56.8867	272.873	U22058_Prunus_armeniaca	5.08	0.97	15.4433
U14973_Prunus_armeniaca	3.12333	0.4	0.1	U16225_Prunus_armeniaca	32.1133	15.4867	2.95	U15945_Prunus_armeniaca	1.08667	0.0666667	3.51333
CL152.1_Prunus_armeniaca	3.13333	0.45	0.166667	U11504_Prunus_armeniaca	16.39	0.36	0.133333	U19533_Prunus_armeniaca	3.81667	16.57	1.61
U7908_Prunus_armeniaca	3.16	12.6767	7.34	U19830_Prunus_armeniaca	46.7467	277.337	2306.34	U5056_Prunus_armeniaca	290.613	237.297	849.007
U8841_Prunus_armeniaca	3.17333	13.4467	1.99667	U21393_Prunus_armeniaca	3.80333	8.65	157.297	U4189_Prunus_armeniaca	1.42	9.69333	0.706667
CL409.13_Prunus_armeniaca	3.17667	0.12	0	U6476_Prunus_armeniaca	44.52	55.6033	2.46333	U5695_Prunus_armeniaca	20.5667	13.6267	0.743333
U19341_Prunus_armeniaca	3.18333	0.753333	0.76	U19464_Prunus_armeniaca	17.5267	10.7233	1.23667	U18670_Prunus_armeniaca	62.1367	23.3433	0.46
U11008_Prunus_armeniaca	3.18333	10.1267	10.8733	CL380.3_Prunus_armeniaca	13.34	18.4067	90.9167	U4271_Prunus_armeniaca	11.56	6.42	0.42
CL1693.1_Prunus_armeniaca	3.19333	0.27	0.0966667	CL4362.1_Prunus_armeniaca	15.05	9.85333	0.753333	U13213_Prunus_armeniaca	1537.98	344.167	10.3
CL1025.6_Prunus_armeniaca	3.19667	0.0566667	0.126667	CL5320.2_Prunus_armeniaca	23.4067	5.97	1.19333	CL2520.4_Prunus_armeniaca	7.74	23.93	3.36
CL1230.1_Prunus_armeniaca	3.2	11.4733	190.267	U9998_Prunus_armeniaca	56.69	1.96333	2.36333	CL4922.2_Prunus_armeniaca	22.0067	30.7333	4.93
U16895_Prunus_armeniaca	3.21	12.9067	4.47333	U14653_Prunus_armeniaca	10.5133	2.15	0.0833333	CL1612.3_Prunus_armeniaca	22.27	26.6733	127.813
CL131.3_Prunus_armeniaca	3.22333	9.78	6.91667	CL1593.7_Prunus_armeniaca	10.9533	0.27	0.336667	U10924_Prunus_armeniaca	3.76333	7.20667	109.26
CL2264.3_Prunus_armeniaca	3.24	0.0666667	0	U14658_Prunus_armeniaca	16.94	9.27333	0.07	U5434_Prunus_armeniaca	12.69	50.8533	6.15667
CL1490.2_Prunus_armeniaca	3.24333	15.3267	32.4167	U13185_Prunus_armeniaca	56.9933	70.11	3.26	U21664_Prunus_armeniaca	6.25	3.86667	34.1567
U13718_Prunus_armeniaca	3.25333	19.3467	20.89	U4692_Prunus_armeniaca	77.2933	21.12	7.64	U11426_Prunus_armeniaca	18.8033	13.4533	93.6133
CL624.2_Prunus_armeniaca	3.26667	12.35	9.09333	U4299_Prunus_armeniaca	0.81	10.5967	14.87	U14712_Prunus_armeniaca	0.12	0.313333	26.72
U5622_Prunus_armeniaca	3.26667	0.783333	1.74333	CL2358.1_Prunus_armeniaca	47.8733	105.027	314.387	U11799_Prunus_armeniaca	16.87	17.2133	2.98333
U20603_Prunus_armeniaca	3.27	0.243333	0	CL1663.1_Prunus_armeniaca	21.52	11.45	1.79667	CL1083.2_Prunus_armeniaca	40.8367	40.1933	4.94333
CL735.1_Prunus_armeniaca	3.29	0.55	0.226667	CL770.6_Prunus_armeniaca	4.06333	22.1	38.0467	CL4423.1_Prunus_armeniaca	14.7967	13.3267	1.56
U18191_Prunus_armeniaca	3.29333	13.88	14.47	U13025_Prunus_armeniaca	7.08333	17.9533	124.733	U19120_Prunus_armeniaca	17.0733	7.65333	55.9467
CL3778.2_Prunus_armeniaca	3.30333	9.85333	7.15333	CL4236.2_Prunus_armeniaca	0.166667	2.80667	39.97	U21268_Prunus_armeniaca	82.23	146.58	28.6867
CL849.10_Prunus_armeniaca	3.30667	8.28333	6.93	U4675_Prunus_armeniaca	84.9833	19.1967	0.106667	U14401_Prunus_armeniaca	5.74	10.1533	0.89
CL308.2_Prunus_armeniaca	3.31	9.7	31.7167	U22044_Prunus_armeniaca	9.96667	4.24	0.306667	U5114_Prunus_armeniaca	4.21667	11.1067	53.6967
U4844_Prunus_armeniaca	3.31667	17.8333	4.43	CL1800.2_Prunus_armeniaca	0.263333	0.26	55.0867	U12521_Prunus_armeniaca	29.5067	24.1433	1.18333
U5857_Prunus_armeniaca	3.32333	0.243333	0.216667	CL4667.1_Prunus_armeniaca	0.333333	5.22667	18.4133	U6349_Prunus_armeniaca	23.0267	28.4667	2.36
U13136_Prunus_armeniaca	3.32667	0.153333	1.22333	U16761_Prunus_armeniaca	15.7533	20.7967	110.47	CL871.3_Prunus_armeniaca	42.5633	12.7367	1.02333
U13729_Prunus_armeniaca	3.33667	0.563333	0.0333333	CL2029.3_Prunus_armeniaca	73.7867	46.33	10.3433	U15719_Prunus_armeniaca	10.7733	0.67	14.8967
U4302_Prunus_armeniaca	3.34667	8.16667	13.6867	CL1196.1_Prunus_armeniaca	30.9733	37.6133	275.71	U12578_Prunus_armeniaca	5.39667	9.57667	113.673
CL2391.4_Prunus_armeniaca	3.35333	12.35	4.54	U11836_Prunus_armeniaca	62.49	21.64	2.43333	CL235.8_Prunus_armeniaca	42.64	55.4867	3.73333
U22576_Prunus_armeniaca	3.37	0.833333	0.83	CL107.3_Prunus_armeniaca	16.2067	4.01333	0.483333	CL615.1_Prunus_armeniaca	77.3267	62.95	16.27
CL2260.1_Prunus_armeniaca	3.4	9.87333	3.19333	CL1091.1_Prunus_armeniaca	5.03	4.76667	48.9633	U5511_Prunus_armeniaca	5.42333	19.6933	0.316667
CL1149.3_Prunus_armeniaca	3.40667	31.0433	5.56667	U5172_Prunus_armeniaca	6.82	11.06	49.44	CL543.7_Prunus_armeniaca	18.4667	25.04	5.35
U11756_Prunus_armeniaca	3.40667	0.536667	7.10667	CL633.1_Prunus_armeniaca	7.70333	20.0833	146.777	CL2963.1_Prunus_armeniaca	206.327	659.093	2239.43
CL790.2_Prunus_armeniaca	3.41333	11.6533	11.09	U21247_Prunus_armeniaca	115.297	59.7533	12.1933	CL995.1_Prunus_armeniaca	14.5633	20.5	2.68333
U14441_Prunus_armeniaca	3.41333	11.2233	22.1667	CL5030.2_Prunus_armeniaca	0.0633333	1.63667	8.82	U10340_Prunus_armeniaca	15.5833	13.3233	1.29
CL54.2_Prunus_armeniaca	3.42	0.513333	0.303333	U21237_Prunus_armeniaca	34.2967	47.92	209.663	U16679_Prunus_armeniaca	0.0433333	1.20333	16.4067
CL3663.1_Prunus_armeniaca	3.42667	0.916667	0.89	U21624_Prunus_armeniaca	43.6	20.8767	4.98667	U12836_Prunus_armeniaca	7.05333	2.47	31.13
CL266.3_Prunus_armeniaca	3.44333	0.0333333	0.0933333	U17640_Prunus_armeniaca	233.643	9.61333	7.26333	U13383_Prunus_armeniaca	16.4667	27.41	4.27667
CL4881.2_Prunus_armeniaca	3.44333	14.3133	7.69333	U6180_Prunus_armeniaca	19.07	69.5967	301.457	U13194_Prunus_armeniaca	14.0933	35.4567	7.39
CL1341.1_Prunus_armeniaca	3.44667	0.146667	6.51333	CL2169.1_Prunus_armeniaca	352.31	76.38	25.3333	CL4708.3_Prunus_armeniaca	0.523333	2.59667	20.5433
CL2994.1_Prunus_armeniaca	3.44667	8.78	0.966667	CL1619.2_Prunus_armeniaca	0.173333	0.973333	20.9433	CL2193.1_Prunus_armeniaca	29.0267	31.45	7.09333
U9782_Prunus_armeniaca	3.46333	0.0533333	0.0733333	U6149_Prunus_armeniaca	31.3767	63.3733	216.39	U13278_Prunus_armeniaca	1.89667	2.13333	70.4067
CL3328.1_Prunus_armeniaca	3.48333	8.96	9.97667	U21689_Prunus_armeniaca	6.17667	10.06	60.3867	CL1509.2_Prunus_armeniaca	9.44667	7.68	34.9
U260_Prunus_armeniaca	3.50333	0.03	0	CL602.2_Prunus_armeniaca	13.78	22.3567	94.1933	U13871_Prunus_armeniaca	99.3467	360.197	88.0767
CL3342.1_Prunus_armeniaca	3.50333	9.13	0.07	CL3541.2_Prunus_armeniaca	0.196667	1.15333	22.1467	CL271.2_Prunus_armeniaca	31.2867	16.1967	66.7767
CL1694.9_Prunus_armeniaca	3.50333	16.2	13.15	U5612_Prunus_armeniaca	345.187	183.143	53.0433	CL1031.3_Prunus_armeniaca	70.7433	103.653	357.39
CL5324.1_Prunus_armeniaca	3.51	0.2	0.153333	U11072_Prunus_armeniaca	25.7733	15.92	1.98333	U14944_Prunus_armeniaca	33.2867	35.9033	168.74
CL5141.2_Prunus_armeniaca	3.51667	28.0533	113.943	U21948_Prunus_armeniaca	14.7433	5.37333	0.4	CL3319.2_Prunus_armeniaca	0.503333	21.61	2.87667
CL3100.1_Prunus_armeniaca	3.52	0.366667	0.0333333	U11803_Prunus_armeniaca	8.67667	2.27333	0.17	CL2316.1_Prunus_armeniaca	13.3367	151.333	29.08
CL507.3_Prunus_armeniaca	3.52667	13.6733	20.2033	U11503_Prunus_armeniaca	70.29	52.85	2.72	U5777_Prunus_armeniaca	43.89	12.6233	0.04
U2262_Prunus_armeniaca	3.53333	0.26	0.203333	U21283_Prunus_armeniaca	114.713	80.1267	15.4	U11200_Prunus_armeniaca	38.5233	6.79333	0.173333
U22537_Prunus_armeniaca	3.56333	0.73	0.816667	CL5247.17_Prunus_armeniaca	23.6267	77.4567	980.147	CL1545.3_Prunus_armeniaca	19.6667	17.2833	2.57333
CL767.8_Prunus_armeniaca	3.56667	0.1	1.02333	U4770_Prunus_armeniaca	72.9333	79.8767	8.82333	CL277.18_Prunus_armeniaca	2.4	6.01	0.38
CL686.3_Prunus_armeniaca	3.56667	0.9	0.853333	CL3035.3_Prunus_armeniaca	6.28333	14.6633	44.56	CL2567.3_Prunus_armeniaca	74.36	34.6367	124.937
CL2729.2_Prunus_armeniaca	3.56667	16.72	6.21333	U18350_Prunus_armeniaca	26.1533	53.41	160.743	U17924_Prunus_armeniaca	6.90667	8.61	63.2733
CL3388.1_Prunus_armeniaca	3.56667	9.80333	10.7267	CL235.8_Prunus_armeniaca	42.64	55.4867	3.73333	U18669_Prunus_armeniaca	15.8633	8.55667	0.253333
CL1081.1_Prunus_armeniaca	3.58	0.523333	0.14	U16306_Prunus_armeniaca	144.097	517.853	826.917	U15814_Prunus_armeniaca	19.9867	31.86	6.2
CL734.2_Prunus_armeniaca	3.58333	15.1233	18.67	CL3767.2_Prunus_armeniaca	47.28	1.28333	1.18667	CL3091.2_Prunus_armeniaca	33.6367	19.4333	74.66
CL3727.1_Prunus_armeniaca	3.58333	0.09	0	U12741_Prunus_armeniaca	0.633333	5.59333	39.6333	U9539_Prunus_armeniaca	9.79	13.1533	92.0967
CL2188.5_Prunus_armeniaca	3.59333	0.0833333	0.05	CL4142.1_Prunus_armeniaca	19.0733	7.68	1.16333	U21019_Prunus_armeniaca	13.2067	35.32	414.33
CL1124.1_Prunus_armeniaca	3.59333	11.6733	8.67667	CL1477.2_Prunus_armeniaca	0.126667	1.96333	5.78	U6259_Prunus_armeniaca	127.557	110.313	26.2267
U4978_Prunus_armeniaca	3.61333	19.0267	12.2433	U15070_Prunus_armeniaca	63.5033	21.0067	0.33	U12432_Prunus_armeniaca	0	0.31	23.8167
CL636.3_Prunus_armeniaca	3.61667	11.22	6.54333	CL1745.1_Prunus_armeniaca	125.223	328.573	1180.29	CL4554.3_Prunus_armeniaca	12.34	24.3	158.273
CL4381.1_Prunus_armeniaca	3.61667	13.59	9.48	U9539_Prunus_armeniaca	9.79	13.1533	92.0967	CL5090.1_Prunus_armeniaca	31.6667	15.2867	1.10667
CL2079.2_Prunus_armeniaca	3.65	0.733333	0.253333	CL1328.2_Prunus_armeniaca	16.6733	2.13	0.11	U4153_Prunus_armeniaca	1.11667	10.2867	0.926667
U8554_Prunus_armeniaca	3.66667	11.8633	2.57333	U5233_Prunus_armeniaca	6.56667	27.9833	51.7767	CL216.1_Prunus_armeniaca	5.09	1.80667	24.76
CL438.2_Prunus_armeniaca	3.68	11.7467	10.1767	U13991_Prunus_armeniaca	4.41	9.08	41.4367	CL1190.2_Prunus_armeniaca	31.0533	12.9767	1.08333
CL2530.2_Prunus_armeniaca	3.69333	0.14	0	U13335_Prunus_armeniaca	125.95	73.5267	19.81	U5355_Prunus_armeniaca	84.0033	124.287	618.81
U21413_Prunus_armeniaca	3.7	40.7867	105.2	U13905_Prunus_armeniaca	187.95	135.443	17.1233	CL1526.1_Prunus_armeniaca	15.6033	96.68	19.56
U18530_Prunus_armeniaca	3.73	17.2633	9.63	CL87.4_Prunus_armeniaca	16.2733	25.76	140.8	U21837_Prunus_armeniaca	23.34	11.9733	0.743333
CL1840.1_Prunus_armeniaca	3.73	1.09333	1.17333	CL328.7_Prunus_armeniaca	143.61	2.09	2.61333	CL356.5_Prunus_armeniaca	3.38667	6.69667	67.1767
CL1610.4_Prunus_armeniaca	3.74333	8.13667	4.97	U11135_Prunus_armeniaca	363.207	120.307	54.8267	CL3317.1_Prunus_armeniaca	0.163333	0.126667	9.68333
U4359_Prunus_armeniaca	3.75333	12.79	15.4067	U14140_Prunus_armeniaca	29.7933	8.46333	3.28667	U13808_Prunus_armeniaca	107.51	109.25	370.263
CL71.4_Prunus_armeniaca	3.76	13.2767	14.49	U4045_Prunus_armeniaca	3.81333	5.10333	30.7233	U16596_Prunus_armeniaca	0.51	6.59333	56.22
U9643_Prunus_armeniaca	3.77	0.803333	4.32333	U6133_Prunus_armeniaca	66.3033	17.23	4.69333	U5579_Prunus_armeniaca	83.39	82.9067	300.733
CL1608.2_Prunus_armeniaca	3.77667	17.2733	22.95	U13110_Prunus_armeniaca	0.0833333	6.38333	9.40333	CL5177.1_Prunus_armeniaca	37.51	25.9667	3.41667
U12551_Prunus_armeniaca	3.78	0.256667	0.463333	CL1168.2_Prunus_armeniaca	126.077	57.2433	18.9233	U11196_Prunus_armeniaca	114.6	38.85	6.84333
CL1277.3_Prunus_armeniaca	3.78667	0.463333	0.346667	CL2925.2_Prunus_armeniaca	0.853333	2.44667	10.3867	U10761_Prunus_armeniaca	5.25	10.9633	0.18
U18435_Prunus_armeniaca	3.79	9.21	8.94	U19443_Prunus_armeniaca	17.89	6.79333	0.706667	CL4087.2_Prunus_armeniaca	12.36	3.21333	22.0933
U18205_Prunus_armeniaca	3.8	9.78333	2.93333	U5956_Prunus_armeniaca	19.0467	11.3167	2.2	CL5043.1_Prunus_armeniaca	0.66	0.67	8.43333
U19533_Prunus_armeniaca	3.81667	16.57	1.61	U17838_Prunus_armeniaca	5.47	11.0833	129.107	U15285_Prunus_armeniaca	0.613333	7.67	92.2133
CL2619.1_Prunus_armeniaca	3.81667	8.41	1.70667	U5541_Prunus_armeniaca	71.1067	105.44	528.003	CL1495.1_Prunus_armeniaca	7.62333	9.83	1.22333
CL164.7_Prunus_armeniaca	3.82	0.276667	0.926667	U15186_Prunus_armeniaca	58.18	87.9333	339.06	U13826_Prunus_armeniaca	110.96	101.833	345.937
U18080_Prunus_armeniaca	3.82	0.513333	0	U4802_Prunus_armeniaca	208.963	62.2267	32.73	CL1211.1_Prunus_armeniaca	38.4367	16.3633	3.18333
CL4403.2_Prunus_armeniaca	3.84	8.78333	2.05	CL3474.2_Prunus_armeniaca	27.2233	54.6867	226.497	U15165_Prunus_armeniaca	58.16	44.4167	166.81
U18663_Prunus_armeniaca	3.86667	1.43667	4.30333	U10270_Prunus_armeniaca	23.38	18.2567	151.203	U13587_Prunus_armeniaca	944.477	296.037	2257.51
CL2832.2_Prunus_armeniaca	3.87333	0.463333	1.41	CL1675.1_Prunus_armeniaca	24.1833	8.06	2.84333	CL3994.3_Prunus_armeniaca	28.7367	7.38667	0.436667
CL2042.1_Prunus_armeniaca	3.87333	9.01333	6.79667	CL5177.1_Prunus_armeniaca	37.51	25.9667	3.41667	U21237_Prunus_armeniaca	34.2967	47.92	209.663
U13405_Prunus_armeniaca	3.88333	13.56	7.24667	U17040_Prunus_armeniaca	0.713333	4.72333	14.0233	U5116_Prunus_armeniaca	62.1567	73.5233	260.047
U7029_Prunus_armeniaca	3.89	0.176667	0.193333	U15292_Prunus_armeniaca	2.39	57.8567	92.39	U195_Prunus_armeniaca	0.976667	0.233333	5.38667
U21892_Prunus_armeniaca	3.90667	9.7	21.81	U816_Prunus_armeniaca	1.20333	12.02	103.533	CL5036.4_Prunus_armeniaca	55.1133	50.11	1.56
CL5328.1_Prunus_armeniaca	3.91	19.78	105.667	U4868_Prunus_armeniaca	127.723	30	7.14333	U15842_Prunus_armeniaca	121.313	168.85	771.827
U21412_Prunus_armeniaca	3.91333	16.3333	122.687	U21412_Prunus_armeniaca	3.91333	16.3333	122.687	U18763_Prunus_armeniaca	31.22	35.2833	265.677
U10290_Prunus_armeniaca	3.92333	10.83	4.74667	U10427_Prunus_armeniaca	16.05	87.0967	94.5067	CL3011.2_Prunus_armeniaca	11.6567	34.8	3.98
CL1642.3_Prunus_armeniaca	3.93667	9.90333	5.03333	U5496_Prunus_armeniaca	18.4367	5.82667	0.34	CL89.1_Prunus_armeniaca	3.40667	3.97333	18.1733
U15815_Prunus_armeniaca	3.94333	10.6433	46.89	CL4006.2_Prunus_armeniaca	26.47	34.3167	166.403	U12300_Prunus_armeniaca	14.8833	12.6567	1.19
U631_Prunus_armeniaca	3.95667	12.6867	3.98333	CL1569.4_Prunus_armeniaca	64.8567	12.6133	6.08667	CL2839.2_Prunus_armeniaca	8.28	23.7	169.007
CL851.5_Prunus_armeniaca	3.96333	9.84	5.01333	U8429_Prunus_armeniaca	256.533	74.7733	3.62	CL2081.2_Prunus_armeniaca	12.3867	24.1567	4.4
CL3211.2_Prunus_armeniaca	3.98333	14.8233	3.16333	U10347_Prunus_armeniaca	63.5767	117.587	376.473	CL661.6_Prunus_armeniaca	5.08	2.82667	0.03
U4069_Prunus_armeniaca	4.01667	14.18	25.8833	CL4605.1_Prunus_armeniaca	2.89667	14.7567	37.93	U11219_Prunus_armeniaca	23.0367	19.8067	0.88
CL185.5_Prunus_armeniaca	4.02667	0.0866667	0	U14420_Prunus_armeniaca	14.12	9.78	0.633333	U21179_Prunus_armeniaca	152.87	25.9533	317.85
U20770_Prunus_armeniaca	4.02667	0.166667	0.0433333	U10814_Prunus_armeniaca	197.957	14.0233	1.19333	CL221.2_Prunus_armeniaca	8.02	9.05667	39.08
U21909_Prunus_armeniaca	4.04	18.0967	12.8	U10047_Prunus_armeniaca	89.0267	49.15	1.41667	U15890_Prunus_armeniaca	3.33333	2.81	45.5733
U10130_Prunus_armeniaca	4.04	0.143333	0.82	U16851_Prunus_armeniaca	2.81333	60.92	261.78	U12219_Prunus_armeniaca	83.6733	72.1233	243.21
U18262_Prunus_armeniaca	4.04667	10.0033	4.74667	U15618_Prunus_armeniaca	13.7533	0.623333	0.143333	U13008_Prunus_armeniaca	261.117	198.293	32.7033
CL431.1_Prunus_armeniaca	4.04667	1.24333	3.26333	U12011_Prunus_armeniaca	51.6467	64.1267	305.207	CL581.1_Prunus_armeniaca	5.6	11.2467	45.4633
CL1206.1_Prunus_armeniaca	4.04667	14.3167	1.79333	U4598_Prunus_armeniaca	49.49	25.1133	2.18	CL467.2_Prunus_armeniaca	15.99	4.1	0.0133333
U14751_Prunus_armeniaca	4.06667	0.333333	2.14	U5841_Prunus_armeniaca	7.52333	15.6833	56.6333	U21023_Prunus_armeniaca	19.74	49.6333	555.54
CL3716.4_Prunus_armeniaca	4.07	0.39	0.386667	CL4167.2_Prunus_armeniaca	6.29	36.9833	45.34	U21891_Prunus_armeniaca	12.7567	15.7967	1.86667
CL2188.10_Prunus_armeniaca	4.07333	0.523333	0.13	CL5247.8_Prunus_armeniaca	67.9	193.157	842.257	CL2164.3_Prunus_armeniaca	3.60333	10.34	42.61
CL3121.1_Prunus_armeniaca	4.08333	0.233333	0.673333	U17411_Prunus_armeniaca	104.917	27.4233	12.7267	U14516_Prunus_armeniaca	15.29	7.78333	0.33
CL5018.1_Prunus_armeniaca	4.08333	0.92	0.13	U13846_Prunus_armeniaca	28.7833	24.1367	406.11	CL4878.1_Prunus_armeniaca	3.08333	6.73667	1.19667
CL1940.1_Prunus_armeniaca	4.09	0.463333	0.956667	U19463_Prunus_armeniaca	30.41	15.7533	2.62333	U4641_Prunus_armeniaca	0.106667	11.1367	131.497
CL3156.2_Prunus_armeniaca	4.11333	10.5467	13.8433	U15733_Prunus_armeniaca	51.19	45.3833	4.74333	CL3925.1_Prunus_armeniaca	28.6667	37.25	135.073
CL146.9_Prunus_armeniaca	4.12	0.61	2.74667	U17286_Prunus_armeniaca	18.1633	5.71	0.91	CL87.4_Prunus_armeniaca	16.2733	25.76	140.8
U14925_Prunus_armeniaca	4.12	20.7367	11.43	CL408.3_Prunus_armeniaca	0.09	1.23	11.3	U14478_Prunus_armeniaca	25.6133	7.99	0.136667
U17775_Prunus_armeniaca	4.12333	11.5333	4.11	CL2598.1_Prunus_armeniaca	31.34	1.39333	0.683333	U5207_Prunus_armeniaca	79.2433	74.6333	360.117
CL2963.2_Prunus_armeniaca	4.12333	27.52	308.2	U6410_Prunus_armeniaca	78.4633	2.88667	2.16333	U6232_Prunus_armeniaca	46.0967	55.43	192.37
CL1192.1_Prunus_armeniaca	4.13667	10.1967	11.9	U13288_Prunus_armeniaca	31.25	0.433333	1.18333	CL3683.3_Prunus_armeniaca	30.52	9.94667	1.10667
CL2773.3_Prunus_armeniaca	4.15333	10.25	13.1533	U4854_Prunus_armeniaca	24.2967	33.5967	140.367	U19235_Prunus_armeniaca	8.65	9.71	36.23
U22793_Prunus_armeniaca	4.16	0.183333	0.15	U18060_Prunus_armeniaca	0.286667	1.30667	14.7633	U9591_Prunus_armeniaca	0.233333	0.0933333	9.38667
U14446_Prunus_armeniaca	4.16333	13.7633	7.74333	U21380_Prunus_armeniaca	152.973	10.4667	22.7233	CL2152.4_Prunus_armeniaca	11.37	22.25	77.9633
U13976_Prunus_armeniaca	4.16667	0.576667	0.806667	CL4286.1_Prunus_armeniaca	0.403333	17.5	196.853	U21393_Prunus_armeniaca	3.80333	8.65	157.297
CL4071.1_Prunus_armeniaca	4.19	71.2067	135.49	CL1477.4_Prunus_armeniaca	0.493333	3.51	11.16	U5983_Prunus_armeniaca	8.14333	9.88	45.2733
U6260_Prunus_armeniaca	4.19	93.7733	137.42	CL4200.1_Prunus_armeniaca	19.9733	0.866667	0.753333	CL47.1_Prunus_armeniaca	1.96	8.27667	0.83
CL2773.2_Prunus_armeniaca	4.19	10.43	16.6567	U6461_Prunus_armeniaca	9.59667	25.6667	94.2133	U17380_Prunus_armeniaca	44.9333	7.67333	116.72
CL3305.2_Prunus_armeniaca	4.19333	14.08	2.96	U21466_Prunus_armeniaca	52.8367	33.8867	7.93333	U18118_Prunus_armeniaca	2.25667	2.84333	13.9033
U18012_Prunus_armeniaca	4.21333	13.7033	24.4533	U15173_Prunus_armeniaca	2.10333	22.27	25.4267	U14659_Prunus_armeniaca	20.47	11.8567	0.246667
U5114_Prunus_armeniaca	4.21667	11.1067	53.6967	U18061_Prunus_armeniaca	16.63	32.0067	120.907	U14420_Prunus_armeniaca	14.12	9.78	0.633333
CL1025.4_Prunus_armeniaca	4.21667	0.0433333	0.0833333	CL3592.1_Prunus_armeniaca	1.76	9.54667	26.3733	U4875_Prunus_armeniaca	12.1633	113.347	417.7
U17776_Prunus_armeniaca	4.23333	12.7033	6.38	CL4531.1_Prunus_armeniaca	39.3667	23.2933	272.287	CL3519.2_Prunus_armeniaca	5.60333	3.25333	22.42
CL2442.1_Prunus_armeniaca	4.25	11.93	2.59	U10379_Prunus_armeniaca	178.58	164.907	28.1067	CL1049.6_Prunus_armeniaca	257.183	138.29	35.5267
CL609.1_Prunus_armeniaca	4.25333	8.73333	5.34333	U4365_Prunus_armeniaca	29.6167	11.2433	1.85	CL2454.1_Prunus_armeniaca	1.93	1.93333	14.4533
CL3786.1_Prunus_armeniaca	4.26667	13.01	6.39667	CL1187.1_Prunus_armeniaca	11.5467	3.86333	0.706667	CL373.6_Prunus_armeniaca	3.76	7.52667	0.626667
U10529_Prunus_armeniaca	4.29	13.8633	2.21667	U11425_Prunus_armeniaca	142.267	240.12	830.02	CL3401.1_Prunus_armeniaca	144.18	107.027	12.32
CL4444.1_Prunus_armeniaca	4.31	9.51	5.07667	CL1390.9_Prunus_armeniaca	9.20333	5.32	0.23	U14853_Prunus_armeniaca	18.8333	45.5533	10.8167
CL4520.1_Prunus_armeniaca	4.31667	0.266667	0.346667	CL1638.1_Prunus_armeniaca	0.476667	1.55333	8.73667	CL4808.1_Prunus_armeniaca	53.32	40.23	183.55
U358_Prunus_armeniaca	4.32333	13.2267	24.4767	U21354_Prunus_armeniaca	14.24	98.8367	92.1367	U19464_Prunus_armeniaca	17.5267	10.7233	1.23667
U11237_Prunus_armeniaca	4.32667	0.0633333	0	U11090_Prunus_armeniaca	16.5	8.39667	1.46333	U11379_Prunus_armeniaca	3.95	1.94667	29.4467
U13726_Prunus_armeniaca	4.33	14.8967	57.1733	U19140_Prunus_armeniaca	100.34	30.8	17.1	U12693_Prunus_armeniaca	15.6233	5.42	31.7367
U18196_Prunus_armeniaca	4.33	10.59	4.57667	U21946_Prunus_armeniaca	15.3667	8.85	1	CL3798.1_Prunus_armeniaca	0.47	0.486667	10.6167
CL3219.2_Prunus_armeniaca	4.33667	11.9167	2.29333	CL1915.2_Prunus_armeniaca	33.4067	15.0933	2.99333	U15533_Prunus_armeniaca	10.36	5.68667	0.04
CL5266.2_Prunus_armeniaca	4.34	31.8467	7.99	U15662_Prunus_armeniaca	108.723	178.987	565.12	U15815_Prunus_armeniaca	3.94333	10.6433	46.89
U6357_Prunus_armeniaca	4.34	12.88	6.62	CL1596.3_Prunus_armeniaca	9.2	6.10333	0.213333	U10387_Prunus_armeniaca	430.117	772.07	230.073
U20597_Prunus_armeniaca	4.35333	1.67	2.78	U13838_Prunus_armeniaca	73.5267	137.83	401.97	U21950_Prunus_armeniaca	4.56333	4.68667	25.6067
U17295_Prunus_armeniaca	4.35667	26.3233	9.17	U4924_Prunus_armeniaca	113.64	14.7733	1.06333	CL89.2_Prunus_armeniaca	13.6867	17.82	62.9167
U21640_Prunus_armeniaca	4.35667	15.5633	23.0667	U22038_Prunus_armeniaca	14.88	4.62667	0.0566667	U15378_Prunus_armeniaca	1.25	0.14	5.46
CL1772.1_Prunus_armeniaca	4.35667	10.7567	3.00333	U21658_Prunus_armeniaca	52.71	1.08667	4.05667	CL1400.2_Prunus_armeniaca	7.09	16.44	1.11
U19335_Prunus_armeniaca	4.39667	15.88	8.58667	U17394_Prunus_armeniaca	80.4867	43.4867	10.58	CL125.2_Prunus_armeniaca	5.89333	9.41	0.44
CL3877.1_Prunus_armeniaca	4.40333	27.7833	21.51	U8087_Prunus_armeniaca	1.18333	1.02	23.5367	U6060_Prunus_armeniaca	98.06	81.61	20.0467
U22625_Prunus_armeniaca	4.40667	0.196667	0.336667	CL864.7_Prunus_armeniaca	3.33333	2.4	29.98	CL2595.2_Prunus_armeniaca	18.7267	30.2433	5.32333
CL3268.2_Prunus_armeniaca	4.41	16.4333	10.09	CL157.3_Prunus_armeniaca	0.153333	0.113333	7.51	CL1120.2_Prunus_armeniaca	55.26	30.16	106.723
U20078_Prunus_armeniaca	4.43667	19.5467	7.07333	U12033_Prunus_armeniaca	70.3167	81.86	374.887	CL3763.2_Prunus_armeniaca	5.2	6.37	40.6233
U13305_Prunus_armeniaca	4.43667	0.996667	2.69333	CL3205.4_Prunus_armeniaca	26.13	28.75	0.416667	CL5238.2_Prunus_armeniaca	10.6733	12.57	53.4867
CL3560.2_Prunus_armeniaca	4.43667	1.75333	3.39	U18699_Prunus_armeniaca	125.733	2.21	10.7467	CL3331.1_Prunus_armeniaca	3.71	6.91333	51.9967
U21780_Prunus_armeniaca	4.45	15.8367	34.9733	U13569_Prunus_armeniaca	457.36	215.843	82.01	U17014_Prunus_armeniaca	59.56	203.607	59.1333
U20156_Prunus_armeniaca	4.45	0.546667	2.44	U8846_Prunus_armeniaca	6.08667	12.7433	43.2933	U21689_Prunus_armeniaca	6.17667	10.06	60.3867
CL731.8_Prunus_armeniaca	4.45333	0.306667	0	U6159_Prunus_armeniaca	37.8733	85.3667	225.497	U767_Prunus_armeniaca	21.1767	17.23	2.58333
CL5007.2_Prunus_armeniaca	4.46333	0.13	0.683333	CL2152.2_Prunus_armeniaca	1.05667	0.373333	13.25	CL1417.2_Prunus_armeniaca	74.3167	57.9233	579.43
CL4791.1_Prunus_armeniaca	4.47	0.733333	0.0133333	U15187_Prunus_armeniaca	50.1667	70.7133	273.687	U4244_Prunus_armeniaca	8.32	2.21667	18.3867
U9181_Prunus_armeniaca	4.47	0.143333	0.153333	U16332_Prunus_armeniaca	1.11667	34.39	25.3767	U13991_Prunus_armeniaca	4.41	9.08	41.4367
U13933_Prunus_armeniaca	4.47333	0.576667	0.07	U5364_Prunus_armeniaca	699.847	326.993	131.613	U5030_Prunus_armeniaca	9.29333	10.3933	46.39
CL1437.2_Prunus_armeniaca	4.48	0.436667	0	U17506_Prunus_armeniaca	42.57	26.1767	2.43333	U14927_Prunus_armeniaca	8.62667	7.93667	0.31
CL2743.1_Prunus_armeniaca	4.49	0.09	0.283333	U21398_Prunus_armeniaca	94.0733	5.03	10.6	CL2078.1_Prunus_armeniaca	2.37	0.286667	7.56
U11886_Prunus_armeniaca	4.49	12.3067	1.37333	U21226_Prunus_armeniaca	295.953	15.07	24.0533	U12450_Prunus_armeniaca	6.42	26.68	118.72
U16396_Prunus_armeniaca	4.49333	1.15333	4.76	U4989_Prunus_armeniaca	39.9067	38.3767	338.96	U12032_Prunus_armeniaca	67.6	95.8833	329.84
CL5320.3_Prunus_armeniaca	4.5	0.07	0.03	U21157_Prunus_armeniaca	88.65	135.843	451.187	U11485_Prunus_armeniaca	85.73	102.767	403.14
CL987.4_Prunus_armeniaca	4.50333	0.0133333	0.0333333	CL308.2_Prunus_armeniaca	3.31	9.7	31.7167	CL864.5_Prunus_armeniaca	0.573333	0.336667	7.06333
U9551_Prunus_armeniaca	4.53667	1.09	0.133333	CL1211.1_Prunus_armeniaca	38.4367	16.3633	3.18333	U21649_Prunus_armeniaca	52.3067	7.4	0.316667
U16725_Prunus_armeniaca	4.54667	1.04	0.456667	U15830_Prunus_armeniaca	7.35	0.556667	0.02	U14326_Prunus_armeniaca	15.7	30.6067	5.74
U15391_Prunus_armeniaca	4.56333	0.42	0.866667	CL2963.3_Prunus_armeniaca	6.73	6.21333	53.07	CL4176.1_Prunus_armeniaca	20.2933	44.5167	7.99333
CL500.1_Prunus_armeniaca	4.57	21.44	27.37	U18527_Prunus_armeniaca	62.9467	113.593	328.51	CL1800.1_Prunus_armeniaca	38.0967	42.5533	209.613
U16201_Prunus_armeniaca	4.57	0.73	0.326667	CL34.1_Prunus_armeniaca	2.43333	6.00333	36.5133	CL2649.3_Prunus_armeniaca	56.9	17.3467	3.57
U13993_Prunus_armeniaca	4.57333	20.7667	22.7	U18763_Prunus_armeniaca	31.22	35.2833	265.677	CL1018.1_Prunus_armeniaca	0.886667	9.25	83.7167
CL4641.2_Prunus_armeniaca	4.58	65.1767	77.0833	U11847_Prunus_armeniaca	148.187	124.893	737.777	U6417_Prunus_armeniaca	10.96	10.52	1.71
U22631_Prunus_armeniaca	4.58333	0.203333	0.12	CL1975.16_Prunus_armeniaca	13.0567	7.89333	0.313333	U14361_Prunus_armeniaca	2.96333	3.5	18.3733
U19679_Prunus_armeniaca	4.60667	67.81	197.31	CL1031.3_Prunus_armeniaca	70.7433	103.653	357.39	U17714_Prunus_armeniaca	2.48333	2.43	18.2867
U16158_Prunus_armeniaca	4.61	0.346667	0.0666667	U4877_Prunus_armeniaca	43.82	70.68	242.813	U21129_Prunus_armeniaca	105.483	223.11	707.043
U916_Prunus_armeniaca	4.61	9.28667	3.22667	U6302_Prunus_armeniaca	13.4533	43.15	80.4133	U13896_Prunus_armeniaca	30.2467	35.33	127.12
CL3988.2_Prunus_armeniaca	4.61333	11.89	4.66333	CL1438.1_Prunus_armeniaca	10.1433	21.59	72.5167	U18351_Prunus_armeniaca	146.837	242.003	1220.2
U16256_Prunus_armeniaca	4.62	18.44	75.99	CL881.1_Prunus_armeniaca	0.22	0.0333333	9.18	CL2029.3_Prunus_armeniaca	73.7867	46.33	10.3433
CL1102.2_Prunus_armeniaca	4.62333	13.29	9.46	U459_Prunus_armeniaca	20.07	18.46	0.86	U14431_Prunus_armeniaca	7.91	7.77667	0.536667
U17413_Prunus_armeniaca	4.64333	0.386667	0.14	CL2895.2_Prunus_armeniaca	34.0933	5.17667	2.87333	U20097_Prunus_armeniaca	14.8967	17.9833	66.52
CL1498.2_Prunus_armeniaca	4.65	1.12667	10.4467	U9679_Prunus_armeniaca	6.43	4.26	62.8433	U14677_Prunus_armeniaca	9.50667	21.1033	3.93333
CL268.4_Prunus_armeniaca	4.66	376.367	81.6633	U13278_Prunus_armeniaca	1.89667	2.13333	70.4067	U10183_Prunus_armeniaca	7.10333	19.3733	94.0533
U497_Prunus_armeniaca	4.66667	18.6467	17.9	U5216_Prunus_armeniaca	49.83	204.263	295.487	U5535_Prunus_armeniaca	95.5333	70.6133	231.54
CL2709.2_Prunus_armeniaca	4.67	0.25	0.193333	CL40.3_Prunus_armeniaca	18.48	8.58	0.223333	U10175_Prunus_armeniaca	24.1933	19.6667	0.14
CL427.2_Prunus_armeniaca	4.68	0.04	0.0833333	U17609_Prunus_armeniaca	27.9	69.7733	250.31	U12561_Prunus_armeniaca	41.9433	5.28	0.146667
U17335_Prunus_armeniaca	4.68333	14.2967	158.093	U22210_Prunus_armeniaca	8.40667	2.43333	0.0633333	CL3829.1_Prunus_armeniaca	6.47667	8.76667	0.886667
CL3303.2_Prunus_armeniaca	4.68333	9.88667	5.93667	U388_Prunus_armeniaca	0.626667	3.21	15.8967	CL1244.9_Prunus_armeniaca	6.81333	6.50333	0.466667
CL3980.1_Prunus_armeniaca	4.69667	26.96	11.54	U5585_Prunus_armeniaca	375.357	54.3833	40.19	U15654_Prunus_armeniaca	0	0.15	8.14667
U22400_Prunus_armeniaca	4.69667	0.61	0.426667	CL2472.1_Prunus_armeniaca	35.9733	23.3433	3.60667	U4159_Prunus_armeniaca	0.51	7.12333	47.4167
CL3092.2_Prunus_armeniaca	4.7	13.6533	3.13667	U15132_Prunus_armeniaca	58.0967	84.1333	307.153	U13335_Prunus_armeniaca	125.95	73.5267	19.81
U17894_Prunus_armeniaca	4.72	18.5167	6.46667	CL3331.1_Prunus_armeniaca	3.71	6.91333	51.9967	U16839_Prunus_armeniaca	19.3267	21.02	79.16
CL637.2_Prunus_armeniaca	4.72333	12.2	9.55667	U21183_Prunus_armeniaca	89.87	149.113	451.037	U21466_Prunus_armeniaca	52.8367	33.8867	7.93333
CL1820.6_Prunus_armeniaca	4.72667	0.18	0.0466667	CL328.6_Prunus_armeniaca	35.6733	0.893333	0.113333	U20604_Prunus_armeniaca	0	0.823333	27.4867
U5729_Prunus_armeniaca	4.75	17.6067	18.6367	CL4791.3_Prunus_armeniaca	5.59667	40.7633	70.61	CL706.1_Prunus_armeniaca	0.0833333	0.0766667	4
CL3327.3_Prunus_armeniaca	4.76333	17.3767	27.8233	CL1117.1_Prunus_armeniaca	143.7	229.51	2373.43	U15783_Prunus_armeniaca	470.263	110.837	16.7467
U10131_Prunus_armeniaca	4.77	0.356667	0.403333	CL1612.3_Prunus_armeniaca	22.27	26.6733	127.813	U21770_Prunus_armeniaca	14.1667	6.69	33.11
U5041_Prunus_armeniaca	4.77667	0.05	57.4433	U4173_Prunus_armeniaca	27.37	11.9833	3.07667	U5541_Prunus_armeniaca	71.1067	105.44	528.003
U11147_Prunus_armeniaca	4.8	0.523333	0.0333333	U13403_Prunus_armeniaca	58.1467	18.7333	8.88333	CL1411.2_Prunus_armeniaca	8.08333	6.25333	0.04
CL3688.2_Prunus_armeniaca	4.8	0.513333	0	U10995_Prunus_armeniaca	50.0833	96.2267	252.993	U20839_Prunus_armeniaca	13.6033	17.1133	2.4
U15416_Prunus_armeniaca	4.82667	16.48	72.58	CL1926.2_Prunus_armeniaca	8.65667	3.31333	0.57	U14645_Prunus_armeniaca	23.15	35.74	119.5
CL1335.2_Prunus_armeniaca	4.87333	14.75	0.89	U4707_Prunus_armeniaca	120.57	108.773	12.4667	U18870_Prunus_armeniaca	2.84667	3.16333	0.0533333
CL708.2_Prunus_armeniaca	4.88	1.27333	1.32667	CL1344.4_Prunus_armeniaca	12.3633	2.06333	0.936667	U17327_Prunus_armeniaca	31.84	30.9433	110.087
CL1529.2_Prunus_armeniaca	4.89	0.11	0.143333	CL4454.2_Prunus_armeniaca	155.09	413.36	799.597	U11746_Prunus_armeniaca	7.9	7.02	0.67
CL4196.1_Prunus_armeniaca	4.89667	25.8567	15	U19059_Prunus_armeniaca	162.053	360.677	1126.46	CL3312.2_Prunus_armeniaca	9.89333	9.98	1.39667
U4639_Prunus_armeniaca	4.91	35.5267	36.33	U21457_Prunus_armeniaca	94.0533	17.5267	4.95667	U21157_Prunus_armeniaca	88.65	135.843	451.187
U13701_Prunus_armeniaca	4.93	15.6767	24.9833	CL3783.2_Prunus_armeniaca	386.41	849.573	5879.33	U5104_Prunus_armeniaca	16.6933	30.5667	3.95667
U20938_Prunus_armeniaca	4.93667	29.6333	8.00667	CL1273.2_Prunus_armeniaca	10.0667	0.47	0.04	U4003_Prunus_armeniaca	5.50333	6.07667	0.443333
U14132_Prunus_armeniaca	4.93667	19.67	27.27	U20860_Prunus_armeniaca	10.05	0.996667	0.543333	U429_Prunus_armeniaca	129.25	28.48	4.93667
CL2345.2_Prunus_armeniaca	4.94333	12.52	10.06	CL1594.5_Prunus_armeniaca	1.00333	4.6	13.79	CL238.10_Prunus_armeniaca	63.4867	50.2567	233.883
CL4423.3_Prunus_armeniaca	4.95	0.406667	0	CL2799.2_Prunus_armeniaca	73.52	216.37	813.357	U5582_Prunus_armeniaca	97.97	142.627	454.197
CL121.6_Prunus_armeniaca	5.01667	1.28667	1.15	U21912_Prunus_armeniaca	1.97333	5.24	27.1	CL4208.2_Prunus_armeniaca	6.73667	0.876667	13.5367
U8243_Prunus_armeniaca	5.02333	0.976667	2.47	CL2516.2_Prunus_armeniaca	0.2	0.503333	7.5	U4726_Prunus_armeniaca	72.4933	82.9967	354.833
CL3007.1_Prunus_armeniaca	5.04667	15.06	17.9533	U12853_Prunus_armeniaca	85.3133	50.31	12.29	U21263_Prunus_armeniaca	118.67	76.1633	15.6
U18276_Prunus_armeniaca	5.05333	52.5833	4.83333	U18711_Prunus_armeniaca	72.1033	76.87	13.45	U16171_Prunus_armeniaca	145.777	5.06667	30.0633
U5412_Prunus_armeniaca	5.06667	17.4267	25.52	U15116_Prunus_armeniaca	8.41	2.57333	0.523333	CL1808.3_Prunus_armeniaca	0.0233333	2.12333	14.5133
U18224_Prunus_armeniaca	5.07667	1.48667	2.87	CL1506.3_Prunus_armeniaca	17.64	1.82667	0.6	U12133_Prunus_armeniaca	1.50667	1.76	25.5367
U22058_Prunus_armeniaca	5.08	0.97	15.4433	U16398_Prunus_armeniaca	17.7033	9.60667	96.1633	U14506_Prunus_armeniaca	7.11667	12.1933	1.94667
U22407_Prunus_armeniaca	5.08333	0.453333	1.4	CL3045.1_Prunus_armeniaca	0.72	0.596667	20.8867	CL762.5_Prunus_armeniaca	2.47667	5.29	0.486667
CL456.2_Prunus_armeniaca	5.08667	1.45667	0.573333	U12342_Prunus_armeniaca	430.3	116.933	9.94667	U17587_Prunus_armeniaca	64.47	33.9667	107.15
CL1541.4_Prunus_armeniaca	5.13	0.916667	0.623333	U13854_Prunus_armeniaca	242.847	226.293	23.67	CL714.1_Prunus_armeniaca	35.5	86.6233	22.25
CL5315.2_Prunus_armeniaca	5.13667	0.826667	0.74	U16510_Prunus_armeniaca	32.84	19.0667	3.35333	U17838_Prunus_armeniaca	5.47	11.0833	129.107
CL4465.1_Prunus_armeniaca	5.17	127.077	57.6567	U11975_Prunus_armeniaca	303.08	101.25	56.7367	U21506_Prunus_armeniaca	15.1267	13.2267	62.1667
CL1040.1_Prunus_armeniaca	5.18	0.333333	0.283333	U14712_Prunus_armeniaca	0.12	0.313333	26.72	U11494_Prunus_armeniaca	249.803	236.217	849.307
CL87.12_Prunus_armeniaca	5.19	17.4467	375.323	CL4791.2_Prunus_armeniaca	0.636667	4.66	41.8467	CL1665.1_Prunus_armeniaca	0.113333	1.33	18.76
CL267.5_Prunus_armeniaca	5.20667	0.446667	0.61	CL1550.1_Prunus_armeniaca	6.74	11.4633	44.27	CL362.1_Prunus_armeniaca	58.99	29.7033	6.25
U22164_Prunus_armeniaca	5.21333	1.39	3.23667	U17555_Prunus_armeniaca	8.81	4.16667	0.336667	CL4482.2_Prunus_armeniaca	44.4533	18.89	0.146667
CL5239.1_Prunus_armeniaca	5.22333	0.126667	0	U14645_Prunus_armeniaca	23.15	35.74	119.5	CL4064.2_Prunus_armeniaca	4.70667	5.9	33.6633
U17000_Prunus_armeniaca	5.23333	0.236667	0	U11029_Prunus_armeniaca	211.993	309.673	1025.23	U10996_Prunus_armeniaca	108.257	340.213	1047.87
U21845_Prunus_armeniaca	5.25	13.9333	15.4767	CL4334.1_Prunus_armeniaca	21.2867	5.48	1.47333	U10541_Prunus_armeniaca	6.45	6.67667	33.0333
CL3953.1_Prunus_armeniaca	5.25	1.99	0.94	U18968_Prunus_armeniaca	8.60667	14.26	65.46	U20882_Prunus_armeniaca	17.63	22.6433	3.64333
U9656_Prunus_armeniaca	5.27667	43.38	16.7567	U13946_Prunus_armeniaca	67.6967	79.3133	333.217	U21256_Prunus_armeniaca	67.8067	61.4367	205.69
CL224.1_Prunus_armeniaca	5.27667	1.53333	0.693333	CL3218.2_Prunus_armeniaca	0.82	3.48667	21.6467	CL1457.1_Prunus_armeniaca	60.6467	50.3733	4.17333
U5067_Prunus_armeniaca	5.28	17.4567	31.07	U16822_Prunus_armeniaca	53.3633	135.67	261.46	U13591_Prunus_armeniaca	37.0267	44.5467	170.623
CL1696.2_Prunus_armeniaca	5.29667	0.406667	1.24667	CL3450.1_Prunus_armeniaca	14.8133	1.12	0.736667	CL336.2_Prunus_armeniaca	6.68	20.9433	3.21667
U10147_Prunus_armeniaca	5.30333	1.01667	0.546667	U10340_Prunus_armeniaca	15.5833	13.3233	1.29	CL4335.1_Prunus_armeniaca	69.86	133.477	658.19
U16800_Prunus_armeniaca	5.31333	27.5167	32.17	U14001_Prunus_armeniaca	35.4667	9.03	3.46333	U6149_Prunus_armeniaca	31.3767	63.3733	216.39
U11418_Prunus_armeniaca	5.31333	0.803333	0.0833333	U16785_Prunus_armeniaca	478.077	120.933	8.23333	U5728_Prunus_armeniaca	4.57667	5.55	32.34
CL440.3_Prunus_armeniaca	5.32	0.296667	0.41	U5534_Prunus_armeniaca	34.8	1103.11	1557.69	CL3564.1_Prunus_armeniaca	1.69	1.50333	168.87
U16983_Prunus_armeniaca	5.32667	22.0867	13.5467	U729_Prunus_armeniaca	457.203	175.437	91.7733	U17888_Prunus_armeniaca	9.19333	5.05333	22.5133
U17710_Prunus_armeniaca	5.32667	0.2	0.0533333	CL1411.2_Prunus_armeniaca	8.08333	6.25333	0.04	U14003_Prunus_armeniaca	22.7033	13.9433	1.42667
U761_Prunus_armeniaca	5.33333	2.26	1.89	U21124_Prunus_armeniaca	37.1067	137.757	763.437	U5829_Prunus_armeniaca	22.1	27.2467	4.63
U4464_Prunus_armeniaca	5.33667	1.18	0.653333	CL2581.2_Prunus_armeniaca	13.76	9.87333	0.646667	U5643_Prunus_armeniaca	22.4367	10.4167	61.41
U4222_Prunus_armeniaca	5.34333	15.89	12.5967	CL1800.1_Prunus_armeniaca	38.0967	42.5533	209.613	CL601.1_Prunus_armeniaca	20.54	7.08	31.65
U8103_Prunus_armeniaca	5.36333	0.686667	0.596667	U9871_Prunus_armeniaca	7.35333	19.2	51.8333	CL1122.3_Prunus_armeniaca	2.61333	8.04	0.67
CL3896.1_Prunus_armeniaca	5.37667	0.89	6.09333	CL3235.1_Prunus_armeniaca	15.72	26.4833	108.063	CL2476.2_Prunus_armeniaca	168.797	179.163	25.1933
U14190_Prunus_armeniaca	5.39333	1	4.39333	U7919_Prunus_armeniaca	252.02	137.973	48.2767	U14658_Prunus_armeniaca	16.94	9.27333	0.07
CL3309.2_Prunus_armeniaca	5.40667	19.0567	6.63333	CL1926.3_Prunus_armeniaca	12.3933	10.1467	1.35	U16738_Prunus_armeniaca	73.0533	74.2367	19.8867
U22514_Prunus_armeniaca	5.40667	0.123333	0	CL4.4_Prunus_armeniaca	10.6933	17.32	0.503333	CL3495.2_Prunus_armeniaca	20.47	16.0767	3.24667
CL2295.2_Prunus_armeniaca	5.41	11.4533	4.88	U6235_Prunus_armeniaca	62.5767	88.54	304.217	U5270_Prunus_armeniaca	9.80667	10.8033	68.47
CL3824.5_Prunus_armeniaca	5.41667	18.04	9.24667	U18630_Prunus_armeniaca	14.1033	0.463333	0.16	CL1619.2_Prunus_armeniaca	0.173333	0.973333	20.9433
CL4972.1_Prunus_armeniaca	5.41667	0.06	0.17	U22046_Prunus_armeniaca	0.69	2.88	20.9267	U4796_Prunus_armeniaca	9.41333	81.61	293.213
U5511_Prunus_armeniaca	5.42333	19.6933	0.316667	CL2188.10_Prunus_armeniaca	4.07333	0.523333	0.13	U12250_Prunus_armeniaca	39.5733	124.81	545.597
CL2980.2_Prunus_armeniaca	5.43	26.72	6.05333	CL1366.5_Prunus_armeniaca	3.82	1.51	0.0466667	CL1057.3_Prunus_armeniaca	205.89	272.56	1417.58
U12185_Prunus_armeniaca	5.43333	314.67	166.237	CL871.1_Prunus_armeniaca	15.8533	4.42333	1.59	U14517_Prunus_armeniaca	0.5	2.96667	20.0567
CL1954.1_Prunus_armeniaca	5.44	18.23	122.103	U13530_Prunus_armeniaca	0.763333	5.26333	7.8	U16278_Prunus_armeniaca	0.31	25.39	131.587
U18409_Prunus_armeniaca	5.45333	0.526667	0.366667	U16780_Prunus_armeniaca	0.913333	7.42667	15.7367	U16163_Prunus_armeniaca	15.3833	9.46	44.3167
U8556_Prunus_armeniaca	5.45667	15.6133	3.55667	U13726_Prunus_armeniaca	4.33	14.8967	57.1733	CL3412.2_Prunus_armeniaca	0	0.303333	13.16
U8396_Prunus_armeniaca	5.49333	0.233333	0.0666667	U21119_Prunus_armeniaca	128.673	182.21	803.54	U21355_Prunus_armeniaca	30.02	27.1433	114.097
CL242.1_Prunus_armeniaca	5.51333	0.783333	1.8	U14972_Prunus_armeniaca	6.89667	0.936667	0.04	U19159_Prunus_armeniaca	10.18	5.01333	22.42
CL2989.2_Prunus_armeniaca	5.51333	1.92667	2.62333	U17924_Prunus_armeniaca	6.90667	8.61	63.2733	U13184_Prunus_armeniaca	9.68	16.25	1.12
U7883_Prunus_armeniaca	5.52333	1.32333	3.32	U5138_Prunus_armeniaca	5662.72	2971.23	1008.4	U21853_Prunus_armeniaca	17.7433	18.1533	0.676667
U11937_Prunus_armeniaca	5.53667	16.3067	103.51	CL177.4_Prunus_armeniaca	14.03	0.106667	0.03	CL4584.3_Prunus_armeniaca	2.89333	1.06333	10.7767
CL2811.2_Prunus_armeniaca	5.54667	17.1233	57.5033	CL5173.2_Prunus_armeniaca	67.51	25.0967	12.2367	U5956_Prunus_armeniaca	19.0467	11.3167	2.2
CL3591.3_Prunus_armeniaca	5.55667	0.09	0.0733333	CL674.1_Prunus_armeniaca	494.507	1756.73	2237.41	CL3614.1_Prunus_armeniaca	21.3767	9.28333	0.44
CL1049.7_Prunus_armeniaca	5.56333	21.7233	14.4	CL1041.2_Prunus_armeniaca	36.9133	15.7233	0.893333	CL3482.1_Prunus_armeniaca	55.7367	27.3233	166.663
U5458_Prunus_armeniaca	5.57667	1.78	1.24	U5921_Prunus_armeniaca	0.03	1.3	5.46	CL4122.2_Prunus_armeniaca	21.6567	27.5067	6.31
U6439_Prunus_armeniaca	5.57667	14.02	9.42333	U5822_Prunus_armeniaca	2.66667	9.13	44.9133	CL1853.2_Prunus_armeniaca	18.62	28.2833	4.62667
CL3716.2_Prunus_armeniaca	5.59	0.06	0.33	U19302_Prunus_armeniaca	42.2733	75.5433	201.01	CL2218.2_Prunus_armeniaca	4.41667	1.91667	18.49
CL4791.3_Prunus_armeniaca	5.59667	40.7633	70.61	U11495_Prunus_armeniaca	0.223333	0.62	6.75	U18089_Prunus_armeniaca	23.2833	26.7	214.057
U7002_Prunus_armeniaca	5.59667	0.943333	9.55	U4275_Prunus_armeniaca	13.91	9.2	0.0833333	U11098_Prunus_armeniaca	14.2567	8.93667	0.736667
U17184_Prunus_armeniaca	5.60333	13.5133	7.52	CL5247.19_Prunus_armeniaca	13.2433	22.51	143.04	U21020_Prunus_armeniaca	18.83	41.7933	310.25
U17639_Prunus_armeniaca	5.62333	12.1267	16.33	CL731.2_Prunus_armeniaca	32.5967	7.6	2.14333	U5084_Prunus_armeniaca	87.1767	112.317	364.313
U19430_Prunus_armeniaca	5.64333	0.143333	1.51333	U21188_Prunus_armeniaca	57.4933	162.987	280.177	CL4634.1_Prunus_armeniaca	76.1767	13.7567	1.6
CL4912.2_Prunus_armeniaca	5.64667	12.9533	24.7133	U16816_Prunus_armeniaca	4.01	3.60667	27.52	CL878.3_Prunus_armeniaca	5.82667	3.68333	18.6567
U16337_Prunus_armeniaca	5.66667	1.89	9.19667	U20080_Prunus_armeniaca	68.29	25.1467	10.6267	U12054_Prunus_armeniaca	10.4133	14.6067	69.7867
CL1890.2_Prunus_armeniaca	5.67	14.51	2.65	U21837_Prunus_armeniaca	23.34	11.9733	0.743333	U13946_Prunus_armeniaca	67.6967	79.3133	333.217
U8521_Prunus_armeniaca	5.67667	0.53	0	CL311.3_Prunus_armeniaca	17.4567	7.24	1.50333	U18061_Prunus_armeniaca	16.63	32.0067	120.907
U6460_Prunus_armeniaca	5.68667	21.5267	93.1633	CL1554.3_Prunus_armeniaca	6.95333	5.12667	0.236667	U13355_Prunus_armeniaca	5.91667	16.55	88.36
CL4641.1_Prunus_armeniaca	5.69667	17.0567	11.5067	U4114_Prunus_armeniaca	34.3933	3.09333	1.55	U15132_Prunus_armeniaca	58.0967	84.1333	307.153
CL2142.6_Prunus_armeniaca	5.70667	0.08	0.446667	U11219_Prunus_armeniaca	23.0367	19.8067	0.88	CL2103.2_Prunus_armeniaca	46.12	63.5	197.447
CL733.17_Prunus_armeniaca	5.71	0.896667	4.81333	CL5141.1_Prunus_armeniaca	0.683333	1.65333	27.41	U21183_Prunus_armeniaca	89.87	149.113	451.037
CL4007.3_Prunus_armeniaca	5.71	12.1433	6.25333	CL137.2_Prunus_armeniaca	0.9	2.41667	10.9333	U22004_Prunus_armeniaca	12.06	6.96	0.116667
CL1462.2_Prunus_armeniaca	5.71333	0.0866667	0.176667	U6194_Prunus_armeniaca	65.96	179.09	308.42	CL4902.1_Prunus_armeniaca	23.1867	37.9767	10.1667
CL2310.1_Prunus_armeniaca	5.73	0.586667	1.24667	CL438.1_Prunus_armeniaca	11.2367	11.2967	0.48	CL1668.1_Prunus_armeniaca	107.957	115.117	29.4033
U11454_Prunus_armeniaca	5.74	21.7933	19.0233	CL408.2_Prunus_armeniaca	0.253333	0.19	14.1733	CL2581.2_Prunus_armeniaca	13.76	9.87333	0.646667
CL2038.1_Prunus_armeniaca	5.74667	0.826667	0.76	U10066_Prunus_armeniaca	43.95	1.55333	3.47333	U22211_Prunus_armeniaca	1.90333	6.45667	0.616667
CL3835.2_Prunus_armeniaca	5.75333	0.75	4.85	U15476_Prunus_armeniaca	11.0333	3.16333	0.483333	CL2589.1_Prunus_armeniaca	24.7267	25.0933	4.52667
U5210_Prunus_armeniaca	5.76	0.116667	2.98333	CL1906.3_Prunus_armeniaca	18.2567	0.37	0.0333333	CL1596.3_Prunus_armeniaca	9.2	6.10333	0.213333
U16740_Prunus_armeniaca	5.76333	83.6133	222.903	U4726_Prunus_armeniaca	72.4933	82.9967	354.833	CL3181.1_Prunus_armeniaca	40.51	44.8367	10.26
U14550_Prunus_armeniaca	5.76333	16.02	15.7267	U12300_Prunus_armeniaca	14.8833	12.6567	1.19	U4394_Prunus_armeniaca	0.126667	2.52	37.8133
CL599.2_Prunus_armeniaca	5.76333	12.9867	7.94333	CL3602.1_Prunus_armeniaca	5.05667	4.95	36.5	CL4819.1_Prunus_armeniaca	25.24	19.72	73.94
U17346_Prunus_armeniaca	5.77	1.54333	0.0966667	U6022_Prunus_armeniaca	30.1733	1.81667	2.11667	CL1174.1_Prunus_armeniaca	6.14667	2.57	22.95
CL5240.2_Prunus_armeniaca	5.80333	13.67	11.4833	U12972_Prunus_armeniaca	233.24	11.94	5.83333	CL1119.1_Prunus_armeniaca	39.4367	22.29	79.03
U19148_Prunus_armeniaca	5.81	0.503333	0.13	U21780_Prunus_armeniaca	4.45	15.8367	34.9733	CL3444.2_Prunus_armeniaca	17.7367	13.3133	1.73
U9517_Prunus_armeniaca	5.83	0.383333	0.12	U14669_Prunus_armeniaca	12.1567	2.64333	0.0333333	CL3881.3_Prunus_armeniaca	0.326667	0.513333	14.9467
U18545_Prunus_armeniaca	5.83333	1.06	32.5267	CL812.1_Prunus_armeniaca	4.44	7.78	34.9067	CL1117.1_Prunus_armeniaca	143.7	229.51	2373.43
CL86.1_Prunus_armeniaca	5.84667	1.62333	0.133333	CL3317.1_Prunus_armeniaca	0.163333	0.126667	9.68333	CL871.2_Prunus_armeniaca	31.4633	10.3367	0.8
U17303_Prunus_armeniaca	5.85667	15.12	33.8867	U11535_Prunus_armeniaca	16.2967	7.90667	0.543333	CL82.8_Prunus_armeniaca	4.91333	1.75667	10.4367
U15828_Prunus_armeniaca	5.86333	30.5733	91.22	U17886_Prunus_armeniaca	126.467	83.41	22.6167	U16632_Prunus_armeniaca	34.56	16.2833	1.58667
CL1978.1_Prunus_armeniaca	5.86667	12.74	2.19333	CL1594.3_Prunus_armeniaca	18.17	42.3867	92.6833	U21440_Prunus_armeniaca	50.6967	60.9867	8.49667
U21926_Prunus_armeniaca	5.88	17.52	5.9	CL509.8_Prunus_armeniaca	9.98333	1.96667	0.876667	U6235_Prunus_armeniaca	62.5767	88.54	304.217
CL110.1_Prunus_armeniaca	5.90667	14.7867	2.92667	U21350_Prunus_armeniaca	22.69	27.42	117.117	U15709_Prunus_armeniaca	39.16	27.1533	90.6767
U17917_Prunus_armeniaca	5.91	1.44667	2.34	U4788_Prunus_armeniaca	61.3567	40.9	279.887	CL3829.2_Prunus_armeniaca	1.1	5.94333	0.626667
U13355_Prunus_armeniaca	5.91667	16.55	88.36	U17848_Prunus_armeniaca	2.01	11.06	20.11	CL1507.3_Prunus_armeniaca	8.21	12.6367	2.24
CL4067.1_Prunus_armeniaca	5.92667	0.156667	0.16	CL1142.1_Prunus_armeniaca	237.723	174.98	1071.86	CL3318.2_Prunus_armeniaca	13.75	22.8567	3.19333
CL3824.3_Prunus_armeniaca	5.94333	16.8733	3.49	CL5141.2_Prunus_armeniaca	3.51667	28.0533	113.943	CL4236.1_Prunus_armeniaca	0	0.963333	13.3667
U19726_Prunus_armeniaca	5.94333	15.48	29.2167	U6313_Prunus_armeniaca	44.0067	16.63	4.75	U4768_Prunus_armeniaca	51.2267	48.6	150.363
CL303.2_Prunus_armeniaca	5.96667	0.89	0.643333	U5790_Prunus_armeniaca	24.3933	1.23	0.143333	CL2152.3_Prunus_armeniaca	0.19	1.94333	43.4133
U19628_Prunus_armeniaca	5.96667	2.21333	1.21667	U5582_Prunus_armeniaca	97.97	142.627	454.197	U18060_Prunus_armeniaca	0.286667	1.30667	14.7633
CL3082.1_Prunus_armeniaca	5.97667	0.883333	0.103333	CL5051.2_Prunus_armeniaca	52.3833	142.113	452.63	CL1411.10_Prunus_armeniaca	8.78333	9.09667	0.293333
U11790_Prunus_armeniaca	5.98	27.5967	20.7867	CL1608.2_Prunus_armeniaca	3.77667	17.2733	22.95	U21417_Prunus_armeniaca	53.26	9.31333	0.0766667
CL2979.1_Prunus_armeniaca	5.99	0.446667	0	U13661_Prunus_armeniaca	4.80333	16.3733	213.827	U13025_Prunus_armeniaca	7.08333	17.9533	124.733
CL1906.4_Prunus_armeniaca	6.00333	0.0733333	0.523333	U17352_Prunus_armeniaca	0.0466667	0.596667	13.58	U17748_Prunus_armeniaca	36.62	38.3667	7.67333
CL461.2_Prunus_armeniaca	6.01	2.34	1.6	U20306_Prunus_armeniaca	11.9233	84.6033	89.42	CL745.4_Prunus_armeniaca	556.853	1109.59	337.96
CL4530.2_Prunus_armeniaca	6.02	1.10667	0.13	U20455_Prunus_armeniaca	33.71	2.02333	0.556667	CL4063.2_Prunus_armeniaca	18.2967	17.75	2.73333
CL1719.3_Prunus_armeniaca	6.02667	0.723333	0.35	U11098_Prunus_armeniaca	14.2567	8.93667	0.736667	U16946_Prunus_armeniaca	505.937	581.537	1654.96
U21458_Prunus_armeniaca	6.03	21.32	119.45	CL1411.8_Prunus_armeniaca	47.8733	21.75	1.86667	CL1970.2_Prunus_armeniaca	50.4967	24.19	136.423
CL2190.3_Prunus_armeniaca	6.03	1.21667	35.05	CL1727.2_Prunus_armeniaca	1.23	2.40667	16.3133	CL1.1_Prunus_armeniaca	17.1267	9.24667	0.643333
U14096_Prunus_armeniaca	6.03667	1.53333	7.53667	U12032_Prunus_armeniaca	67.6	95.8833	329.84	CL1727.2_Prunus_armeniaca	1.23	2.40667	16.3133
CL1506.1_Prunus_armeniaca	6.05667	0.28	0.193333	U11485_Prunus_armeniaca	85.73	102.767	403.14	U12142_Prunus_armeniaca	186.043	323.803	44.3333
U22240_Prunus_armeniaca	6.06	1.11667	1.95667	U14944_Prunus_armeniaca	33.2867	35.9033	168.74	U4977_Prunus_armeniaca	630.177	569.95	119.87
CL1150.1_Prunus_armeniaca	6.07333	0.173333	0.0333333	U20022_Prunus_armeniaca	11.56	5.86667	0.89	U5202_Prunus_armeniaca	23.84	25.6067	2.42667
U16301_Prunus_armeniaca	6.07333	0.1	0.74	CL3856.1_Prunus_armeniaca	159.15	160.093	28.3167	U5521_Prunus_armeniaca	70.6533	87.6233	273.24
U14392_Prunus_armeniaca	6.07667	14.67	7.67333	U21483_Prunus_armeniaca	86.6467	7.56	5.36667	U11836_Prunus_armeniaca	62.49	21.64	2.43333
CL386.16_Prunus_armeniaca	6.10333	0.656667	0	U767_Prunus_armeniaca	21.1767	17.23	2.58333	CL633.1_Prunus_armeniaca	7.70333	20.0833	146.777
CL3185.2_Prunus_armeniaca	6.12667	17.7733	22.29	U5959_Prunus_armeniaca	13.04	9.64333	82.96	U21929_Prunus_armeniaca	3.15333	2.85333	17.73
U19367_Prunus_armeniaca	6.12667	2.45333	5.75667	U16173_Prunus_armeniaca	444.377	849.53	1916.39	U6460_Prunus_armeniaca	5.68667	21.5267	93.1633
CL1956.2_Prunus_armeniaca	6.15667	1.60333	3.23333	U17053_Prunus_armeniaca	11.5467	2.26	0.616667	CL5164.2_Prunus_armeniaca	0.03	6.94	93.5167
U16533_Prunus_armeniaca	6.16333	1.47333	0.743333	CL2866.2_Prunus_armeniaca	0.0966667	1.42667	8.19	CL1912.1_Prunus_armeniaca	15.2433	6.60333	29.95
CL1755.3_Prunus_armeniaca	6.17667	1.28333	1.79333	U11418_Prunus_armeniaca	5.31333	0.803333	0.0833333	U14229_Prunus_armeniaca	0.04	0.266667	12.76
CL1149.2_Prunus_armeniaca	6.18667	40.5567	16.5467	U10767_Prunus_armeniaca	0.07	0.956667	15.09	CL812.1_Prunus_armeniaca	4.44	7.78	34.9067
CL875.2_Prunus_armeniaca	6.20333	1.85	2.72333	U5539_Prunus_armeniaca	82.6833	117.647	455.253	CL1498.2_Prunus_armeniaca	4.65	1.12667	10.4467
CL954.3_Prunus_armeniaca	6.21	1.64	6.04667	U17127_Prunus_armeniaca	16.9633	3.58333	1.48333	CL5139.1_Prunus_armeniaca	218.723	168.027	510.983
CL1709.1_Prunus_armeniaca	6.24	17.9767	6.35	CL5212.1_Prunus_armeniaca	42.8167	15.28	4.08333	CL2516.2_Prunus_armeniaca	0.2	0.503333	7.5
U12569_Prunus_armeniaca	6.24667	2.00667	5.81	U18810_Prunus_armeniaca	57.0233	23.13	3.06667	U18350_Prunus_armeniaca	26.1533	53.41	160.743
U22134_Prunus_armeniaca	6.26	0.74	0.0566667	CL1727.1_Prunus_armeniaca	2.9	6.73333	62.1733	CL2619.1_Prunus_armeniaca	3.81667	8.41	1.70667
CL1061.4_Prunus_armeniaca	6.28	0.503333	0.146667	U14003_Prunus_armeniaca	22.7033	13.9433	1.42667	CL515.4_Prunus_armeniaca	249.69	5.93333	44.5267
U9528_Prunus_armeniaca	6.28333	36.07	0.763333	CL4434.1_Prunus_armeniaca	1.83667	4.91667	15.6767	U19507_Prunus_armeniaca	28.0267	10.2467	72.91
CL3035.3_Prunus_armeniaca	6.28333	14.6633	44.56	U13641_Prunus_armeniaca	107.397	35.49	19.2133	U21269_Prunus_armeniaca	46.83	71.31	215.453
CL4167.2_Prunus_armeniaca	6.29	36.9833	45.34	U5270_Prunus_armeniaca	9.80667	10.8033	68.47	CL2472.1_Prunus_armeniaca	35.9733	23.3433	3.60667
U22242_Prunus_armeniaca	6.29667	1.02333	0.756667	U12080_Prunus_armeniaca	15.5	5.25333	1.42667	U15974_Prunus_armeniaca	9.33333	9.22333	1.11
U21122_Prunus_armeniaca	6.3	627.103	574.233	U1027_Prunus_armeniaca	27.5233	43.1767	146.053	U11054_Prunus_armeniaca	114.027	133.24	417.097
U11489_Prunus_armeniaca	6.30667	28.6267	13.16	CL2290.1_Prunus_armeniaca	52.9033	200.98	268.867	U13009_Prunus_armeniaca	115.853	93.64	15.6767
CL3826.2_Prunus_armeniaca	6.33333	2.43333	1.04	U20026_Prunus_armeniaca	58.95	9.94	4.85667	CL842.3_Prunus_armeniaca	23.6833	19.08	1.60333
U14073_Prunus_armeniaca	6.33667	2.07	3.31667	U12774_Prunus_armeniaca	19.69	33.21	120.177	CL4902.2_Prunus_armeniaca	0.246667	1.90667	10.1433
U21266_Prunus_armeniaca	6.35333	23.35	238.87	CL1525.1_Prunus_armeniaca	63.98	234.217	334.12	U20295_Prunus_armeniaca	29.7467	24.7767	2.42
CL3392.2_Prunus_armeniaca	6.36	13.25	18.0933	CL2842.1_Prunus_armeniaca	103.12	67	7.23333	CL5025.1_Prunus_armeniaca	4.22	4.11	17.5267
U18428_Prunus_armeniaca	6.36333	0.88	1.02667	CL5260.2_Prunus_armeniaca	83.6967	138.88	386.677	CL102.3_Prunus_armeniaca	11.0833	12.3933	52.9233
CL3599.2_Prunus_armeniaca	6.37	18.3033	20.7467	CL576.2_Prunus_armeniaca	10.42	0.876667	1.11667	U15662_Prunus_armeniaca	108.723	178.987	565.12
CL1129.1_Prunus_armeniaca	6.37	1.46667	0	U16333_Prunus_armeniaca	0.993333	28.8767	22.34	U1788_Prunus_armeniaca	0.0266667	0.0533333	7.33667
CL744.6_Prunus_armeniaca	6.38	1.7	15.9333	CL4213.1_Prunus_armeniaca	0.0466667	4.56667	5.12667	CL1676.2_Prunus_armeniaca	55.6867	75.7133	233.687
CL4063.1_Prunus_armeniaca	6.38667	2.42667	1.37	U11045_Prunus_armeniaca	35.1567	59.6067	256.523	CL82.25_Prunus_armeniaca	0	0.05	10.23
U18214_Prunus_armeniaca	6.39	36.0067	106.297	U15530_Prunus_armeniaca	27.2933	36.4633	265.743	U11097_Prunus_armeniaca	91.1333	111.51	425.517
CL3749.1_Prunus_armeniaca	6.39	51.7567	487.613	CL1057.3_Prunus_armeniaca	205.89	272.56	1417.58	U13664_Prunus_armeniaca	43.96	40.47	127.38
U12450_Prunus_armeniaca	6.42	26.68	118.72	U19427_Prunus_armeniaca	2.64667	14.3267	29.9133	U14971_Prunus_armeniaca	61.1	53.76	162.797
U686_Prunus_armeniaca	6.42333	0.27	0.146667	U21269_Prunus_armeniaca	46.83	71.31	215.453	CL4447.1_Prunus_armeniaca	46.61	49.85	158.837
CL5279.2_Prunus_armeniaca	6.43333	15.5833	20.7733	U13591_Prunus_armeniaca	37.0267	44.5467	170.623	U11703_Prunus_armeniaca	7.26	7.02333	0.17
U22295_Prunus_armeniaca	6.44	1.64	0.186667	U12044_Prunus_armeniaca	6.57	33.24	349.003	CL1876.1_Prunus_armeniaca	6.97333	8.49333	30.7033
U20591_Prunus_armeniaca	6.45667	1.75667	1.81	U10138_Prunus_armeniaca	14.4733	2.32	0.316667	U18246_Prunus_armeniaca	285.843	251.8	825.037
U5052_Prunus_armeniaca	6.47667	0.786667	0	U4619_Prunus_armeniaca	8.54333	3.78333	78.1733	U18907_Prunus_armeniaca	25.3867	34.8333	7.56333
U8697_Prunus_armeniaca	6.47667	1.93	1.37667	U11097_Prunus_armeniaca	91.1333	111.51	425.517	U17199_Prunus_armeniaca	155.673	124.62	402.42
CL632.2_Prunus_armeniaca	6.48	0.41	0	CL1976.2_Prunus_armeniaca	10.0267	3.58	0.5	U20007_Prunus_armeniaca	31.37	47.2067	167.387
U14504_Prunus_armeniaca	6.48667	16.26	13.9067	U17254_Prunus_armeniaca	40.0267	4.14667	1.27333	U11680_Prunus_armeniaca	26.9433	27.4	134.74
U22348_Prunus_armeniaca	6.49667	1.08667	0.03	U5570_Prunus_armeniaca	0.11	44.0833	2170.11	CL1663.1_Prunus_armeniaca	21.52	11.45	1.79667
U14481_Prunus_armeniaca	6.50667	14.9733	5.16667	U17258_Prunus_armeniaca	7.62667	22.6433	56.4567	U4804_Prunus_armeniaca	37.0067	46.25	167.957
CL2598.3_Prunus_armeniaca	6.52667	0.236667	0.276667	CL2979.3_Prunus_armeniaca	15.91	5.33	0.673333	CL4841.1_Prunus_armeniaca	19.1533	22.57	6.07667
CL57.2_Prunus_armeniaca	6.52667	2.22	5.53667	U13964_Prunus_armeniaca	26.9333	46.61	192.797	U4755_Prunus_armeniaca	123.517	84.75	248.383
CL5116.1_Prunus_armeniaca	6.53	0.923333	0.113333	CL3945.3_Prunus_armeniaca	45.31	6.16667	3.43333	CL4663.2_Prunus_armeniaca	41.6733	45.5933	185.14
CL2920.1_Prunus_armeniaca	6.54333	2.24333	2.02667	U4708_Prunus_armeniaca	33.5733	35.75	150.657	U6258_Prunus_armeniaca	48.1967	51.4733	164.73
U19733_Prunus_armeniaca	6.55	22.37	1.66667	U21949_Prunus_armeniaca	22.5633	4.56	0.166667	CL5247.17_Prunus_armeniaca	23.6267	77.4567	980.147
U4979_Prunus_armeniaca	6.55333	32.92	19.8067	U4669_Prunus_armeniaca	74.7533	104.623	370.063	U21843_Prunus_armeniaca	14.3667	23.3	4.54
U7296_Prunus_armeniaca	6.55333	1.94333	0.93	CL4733.2_Prunus_armeniaca	0.04	0	10.01	U10351_Prunus_armeniaca	10.3267	4.26667	17.77
U4199_Prunus_armeniaca	6.55667	2.1	0.506667	CL86.1_Prunus_armeniaca	5.84667	1.62333	0.133333	CL967.3_Prunus_armeniaca	17.4433	7.98667	0.673333
CL5221.2_Prunus_armeniaca	6.56333	18.4267	8.24333	U13765_Prunus_armeniaca	0.4	0.96	7.83667	CL2980.2_Prunus_armeniaca	5.43	26.72	6.05333
U5233_Prunus_armeniaca	6.56667	27.9833	51.7767	CL446.11_Prunus_armeniaca	0.913333	0	24.6	U12410_Prunus_armeniaca	47.74	61.42	215.8
U12044_Prunus_armeniaca	6.57	33.24	349.003	CL2573.2_Prunus_armeniaca	26.5967	36.2533	223.533	U4030_Prunus_armeniaca	10.6733	12.9733	0.106667
CL1076.2_Prunus_armeniaca	6.57333	14.8533	26.7133	U5315_Prunus_armeniaca	13.5833	10.01	78.8733	U17138_Prunus_armeniaca	590.243	1152.61	367.5
CL434.1_Prunus_armeniaca	6.59	1.44	0.0266667	U16800_Prunus_armeniaca	5.31333	27.5167	32.17	CL2811.2_Prunus_armeniaca	5.54667	17.1233	57.5033
U20288_Prunus_armeniaca	6.61	0.0733333	0.05	U17638_Prunus_armeniaca	18.62	68.9267	195.593	U4220_Prunus_armeniaca	3.92	6.23333	0.68
U16595_Prunus_armeniaca	6.62333	1.61	0.89	U21203_Prunus_armeniaca	77.14	111.52	346.983	U19679_Prunus_armeniaca	4.60667	67.81	197.31
U22103_Prunus_armeniaca	6.62333	1.49667	12.07	U15451_Prunus_armeniaca	8.51333	2.12667	0.0766667	CL2174.2_Prunus_armeniaca	31.77	34.77	9.89
U15616_Prunus_armeniaca	6.64333	39.4067	93.22	U6154_Prunus_armeniaca	127.767	135.897	10.5767	CL1817.1_Prunus_armeniaca	8.71	11.08	1.69333
CL3500.1_Prunus_armeniaca	6.64667	0.753333	0.423333	U21509_Prunus_armeniaca	53.82	21.0167	7.01	CL5070.1_Prunus_armeniaca	12.7167	14.2967	44.8233
U22306_Prunus_armeniaca	6.65333	0.323333	1.32667	CL3080.2_Prunus_armeniaca	12.75	0.416667	0.703333	U4794_Prunus_armeniaca	62.54	87.81	259.053
U16190_Prunus_armeniaca	6.66	19.56	6.95333	U4271_Prunus_armeniaca	11.56	6.42	0.42	CL1196.2_Prunus_armeniaca	98.8533	77.23	304.34
CL1693.3_Prunus_armeniaca	6.66667	1.1	0.863333	CL3541.1_Prunus_armeniaca	2.53667	8.82667	135.75	U15530_Prunus_armeniaca	27.2933	36.4633	265.743
CL336.2_Prunus_armeniaca	6.68	20.9433	3.21667	U16740_Prunus_armeniaca	5.76333	83.6133	222.903	U17044_Prunus_armeniaca	10.2933	9.27	1.07333
CL5175.1_Prunus_armeniaca	6.71667	0.646667	0.806667	U21189_Prunus_armeniaca	92.1433	83.0067	392.623	U21148_Prunus_armeniaca	102.173	135.577	437.283
CL2616.2_Prunus_armeniaca	6.71667	2.50667	1.42333	CL3925.1_Prunus_armeniaca	28.6667	37.25	135.073	U22169_Prunus_armeniaca	4.65667	5.04	0.423333
U22299_Prunus_armeniaca	6.72667	0.656667	0.476667	U9443_Prunus_armeniaca	0.503333	2.45	10.4667	CL2078.2_Prunus_armeniaca	18.5267	7.81333	62.27
U10187_Prunus_armeniaca	6.72667	0.316667	3.02	U19033_Prunus_armeniaca	125.7	54.3	4.99333	CL2536.4_Prunus_armeniaca	8.92667	7.99	41.4833
U18204_Prunus_armeniaca	6.72667	1.15	3.37333	U18141_Prunus_armeniaca	22.01	35.0233	104.033	U22069_Prunus_armeniaca	9.34	6.32	0.26
U22095_Prunus_armeniaca	6.72667	0.09	0.126667	CL1477.5_Prunus_armeniaca	1.32667	4.34333	20.7733	CL2994.1_Prunus_armeniaca	3.44667	8.78	0.966667
CL4208.2_Prunus_armeniaca	6.73667	0.876667	13.5367	CL5260.1_Prunus_armeniaca	23.79	39.0933	126.59	CL3008.2_Prunus_armeniaca	8.90667	11.2033	1.22667
U21028_Prunus_armeniaca	6.74333	13.7467	26.1633	U20005_Prunus_armeniaca	11.9933	19.1	114.153	CL581.2_Prunus_armeniaca	0.873333	0.943333	13.5433
CL679.1_Prunus_armeniaca	6.75333	0.92	0.34	CL5036.3_Prunus_armeniaca	106.72	55.0167	7.92667	CL4264.1_Prunus_armeniaca	0.00666667	0.206667	5.17667
CL2538.1_Prunus_armeniaca	6.75667	0.59	0.753333	U18442_Prunus_armeniaca	13.2	14.1967	70.4233	CL647.3_Prunus_armeniaca	109.563	114.94	456.417
CL94.2_Prunus_armeniaca	6.76	1.68667	3.42333	CL3232.2_Prunus_armeniaca	30.5	31.82	138.257	U10184_Prunus_armeniaca	3.74333	13.4267	67.01
CL5200.2_Prunus_armeniaca	6.76333	15.6533	8.31333	U10277_Prunus_armeniaca	0.51	1.37	21.6867	U20685_Prunus_armeniaca	27.2367	26.71	1.59333
U22216_Prunus_armeniaca	6.77667	1.36	0	U17200_Prunus_armeniaca	61.95	31.68	271.273	CL313.2_Prunus_armeniaca	10.7933	11.1733	39.5833
CL1694.6_Prunus_armeniaca	6.77667	1.17333	0.773333	U13837_Prunus_armeniaca	42.66	163.877	209.657	CL2329.2_Prunus_armeniaca	9.31	10.1833	1.04
U9469_Prunus_armeniaca	6.78333	31.0167	9.06333	CL3495.2_Prunus_armeniaca	20.47	16.0767	3.24667	U13547_Prunus_armeniaca	507.757	811.333	173.797
CL168.2_Prunus_armeniaca	6.79333	0.65	0.566667	U4467_Prunus_armeniaca	78.0433	96.94	352.36	U10369_Prunus_armeniaca	32.49	37.57	127.223
U12875_Prunus_armeniaca	6.82667	2.06667	0.223333	CL2364.1_Prunus_armeniaca	27.53	18.6067	4.73667	U11029_Prunus_armeniaca	211.993	309.673	1025.23
CL4653.1_Prunus_armeniaca	6.83	1.13667	0.576667	U228_Prunus_armeniaca	15.7533	6.37	0.766667	CL1550.1_Prunus_armeniaca	6.74	11.4633	44.27
CL2471.2_Prunus_armeniaca	6.86333	16.1867	6.12667	U5911_Prunus_armeniaca	26.5133	14.19	3.80333	U13838_Prunus_armeniaca	73.5267	137.83	401.97
CL1462.1_Prunus_armeniaca	6.87	0.286667	10.68	U21148_Prunus_armeniaca	102.173	135.577	437.283	CL4683.1_Prunus_armeniaca	56.6767	55.61	16.3333
CL128.5_Prunus_armeniaca	6.89333	1.80333	2.23667	U9463_Prunus_armeniaca	39.8633	25.3433	0.633333	U4877_Prunus_armeniaca	43.82	70.68	242.813
U14972_Prunus_armeniaca	6.89667	0.936667	0.04	U16646_Prunus_armeniaca	13.46	23.39	70.7967	U11642_Prunus_armeniaca	156.283	377.693	81.8133
U13793_Prunus_armeniaca	6.9	33.73	114.28	CL667.1_Prunus_armeniaca	12.74	0.236667	0.1	U16556_Prunus_armeniaca	12.84	108.847	31.7733
U12591_Prunus_armeniaca	6.93667	1.46333	0.383333	U21099_Prunus_armeniaca	43.2567	413.27	2649.73	U6059_Prunus_armeniaca	90.7567	70.75	13.53
CL4631.1_Prunus_armeniaca	6.95667	41.1467	3.56333	U5065_Prunus_armeniaca	470.017	60.4767	53.0433	U18933_Prunus_armeniaca	42.6833	32.4833	150.36
CL602.1_Prunus_armeniaca	6.98333	0.736667	1.68333	U10733_Prunus_armeniaca	8.59667	5.01333	0.316667	U19731_Prunus_armeniaca	64.2033	21.5233	100.68
CL5119.2_Prunus_armeniaca	7	0.926667	0.693333	U18089_Prunus_armeniaca	23.2833	26.7	214.057	U10409_Prunus_armeniaca	163.547	279.233	41.6133
CL5077.2_Prunus_armeniaca	7.03333	17.23	14.1967	U12031_Prunus_armeniaca	42.5967	15.8267	6.15	U17994_Prunus_armeniaca	19.5533	18.98	1.57333
U9541_Prunus_armeniaca	7.03667	25.38	6.02333	CL1508.1_Prunus_armeniaca	7.30667	0.67	0.466667	U10277_Prunus_armeniaca	0.51	1.37	21.6867
U15029_Prunus_armeniaca	7.04667	14.8733	14.1467	CL4547.1_Prunus_armeniaca	80.2767	32.9033	16.7067	U4275_Prunus_armeniaca	13.91	9.2	0.0833333
U11801_Prunus_armeniaca	7.06333	0.733333	0.0766667	CL591.1_Prunus_armeniaca	1.78333	16.5633	149.273	U11425_Prunus_armeniaca	142.267	240.12	830.02
U21608_Prunus_armeniaca	7.06667	32.4633	40.5567	U16248_Prunus_armeniaca	114.657	46.8033	23.3633	CL3675.2_Prunus_armeniaca	7.51333	43.5433	12.07
U13025_Prunus_armeniaca	7.08333	17.9533	124.733	CL4464.1_Prunus_armeniaca	5.18667	9.51333	50.4333	U13814_Prunus_armeniaca	210.767	99.95	292.717
CL1400.2_Prunus_armeniaca	7.09	16.44	1.11	CL89.2_Prunus_armeniaca	13.6867	17.82	62.9167	CL4361.2_Prunus_armeniaca	9.36667	3.35	0.19
U10223_Prunus_armeniaca	7.09667	1.07	0.536667	U21263_Prunus_armeniaca	118.67	76.1633	15.6	U18325_Prunus_armeniaca	1.17667	17.2033	3.65
CL2605.3_Prunus_armeniaca	7.10333	0.946667	1.63	CL473.2_Prunus_armeniaca	9.12333	4.17	0.443333	CL3541.2_Prunus_armeniaca	0.196667	1.15333	22.1467
CL1554.5_Prunus_armeniaca	7.12	2.77	2.68667	U4311_Prunus_armeniaca	16.6333	3.97	0.283333	U11492_Prunus_armeniaca	36.8267	90.4333	26.48
U16285_Prunus_armeniaca	7.13	542.573	4312.84	U16791_Prunus_armeniaca	21.1467	7.35667	1.98333	U20688_Prunus_armeniaca	24.3333	27.4933	1.11
U22367_Prunus_armeniaca	7.13333	0.0633333	0.126667	U20007_Prunus_armeniaca	31.37	47.2067	167.387	CL930.1_Prunus_armeniaca	89.2733	12.4133	1.27333
U14978_Prunus_armeniaca	7.13333	23.7067	8.35333	CL2819.1_Prunus_armeniaca	17.11	26.0633	87.2633	U13953_Prunus_armeniaca	75.0867	90.33	298.543
CL1276.1_Prunus_armeniaca	7.13333	2.51667	8.78	U13398_Prunus_armeniaca	50.2233	29.7133	6.38333	U14793_Prunus_armeniaca	46.61	35.33	7.84333
CL1470.1_Prunus_armeniaca	7.14333	1.35333	0	U12875_Prunus_armeniaca	6.82667	2.06667	0.223333	CL4923.1_Prunus_armeniaca	108.687	32.74	6.04667
CL1855.2_Prunus_armeniaca	7.14667	1.47333	10.9533	U9809_Prunus_armeniaca	8.22	20.6233	48.55	U17886_Prunus_armeniaca	126.467	83.41	22.6167
U21687_Prunus_armeniaca	7.15	24.11	30.7033	CL4064.2_Prunus_armeniaca	4.70667	5.9	33.6633	CL1390.9_Prunus_armeniaca	9.20333	5.32	0.23
U19561_Prunus_armeniaca	7.15333	17.6433	18.0233	CL3076.2_Prunus_armeniaca	86.7733	36.39	16.2467	CL1227.2_Prunus_armeniaca	19.7933	21.3867	3.55333
U15375_Prunus_armeniaca	7.15667	15.34	13.9933	U12973_Prunus_armeniaca	182.583	9.57	5.72333	U4648_Prunus_armeniaca	20.2167	21.7967	69.61
CL732.1_Prunus_armeniaca	7.18	0.806667	3.16333	U6431_Prunus_armeniaca	115.557	45.8767	23.66	U12853_Prunus_armeniaca	85.3133	50.31	12.29
CL3174.1_Prunus_armeniaca	7.19	24.34	2.92	CL690.2_Prunus_armeniaca	69.1533	25.94	10.0233	U19626_Prunus_armeniaca	12.88	12.4967	2.21
U11271_Prunus_armeniaca	7.19333	0.193333	0.476667	U14716_Prunus_armeniaca	13.66	1.24667	0.256667	U15877_Prunus_armeniaca	1.97667	2.11	17.3633
CL436.1_Prunus_armeniaca	7.19333	0.156667	0.303333	U17289_Prunus_armeniaca	9.64333	2.82	0.183333	CL1978.1_Prunus_armeniaca	5.86667	12.74	2.19333
CL192.23_Prunus_armeniaca	7.2	20.8733	7.25667	U14229_Prunus_armeniaca	0.04	0.266667	12.76	U17859_Prunus_armeniaca	13.75	9.63	33.2467
CL3591.2_Prunus_armeniaca	7.20667	0.336667	0.09	U18118_Prunus_armeniaca	2.25667	2.84333	13.9033	CL1324.2_Prunus_armeniaca	16.8967	17.6133	0.08
CL1356.1_Prunus_armeniaca	7.21	2.76333	3.95667	U4249_Prunus_armeniaca	15.1567	4.05333	1.17667	U5982_Prunus_armeniaca	8.21667	10.5767	49.1367
CL4200.3_Prunus_armeniaca	7.22667	0.27	0.236667	U14927_Prunus_armeniaca	8.62667	7.93667	0.31	CL3994.1_Prunus_armeniaca	46.4733	17.8733	1.75667
CL1404.6_Prunus_armeniaca	7.25	15.52	5.47333	U8336_Prunus_armeniaca	23.0333	0.17	0.153333	U16535_Prunus_armeniaca	64.37	45.55	157.78
U21818_Prunus_armeniaca	7.26333	19.2867	15.07	U14367_Prunus_armeniaca	8.19333	6.91	0.766667	U21672_Prunus_armeniaca	15.67	14.4267	2.22333
U4609_Prunus_armeniaca	7.28667	0.0633333	0	U13213_Prunus_armeniaca	1537.98	344.167	10.3	CL2370.1_Prunus_armeniaca	3.41333	4.55333	22.46
U14276_Prunus_armeniaca	7.29667	2.19333	1.27333	CL219.1_Prunus_armeniaca	19.2033	9.34	0.386667	CL1025.1_Prunus_armeniaca	13.1333	11.03	38.1433
U4109_Prunus_armeniaca	7.30333	0.993333	2.22667	CL4000.2_Prunus_armeniaca	18.1433	38.8933	88.1167	CL110.1_Prunus_armeniaca	5.90667	14.7867	2.92667
CL1508.1_Prunus_armeniaca	7.30667	0.67	0.466667	U4088_Prunus_armeniaca	0.646667	9.59333	24.9867	U19423_Prunus_armeniaca	90.7	36.7767	6.72667
U4044_Prunus_armeniaca	7.31	2.62	6.68667	CL902.2_Prunus_armeniaca	14.51	3.32667	0.766667	U9800_Prunus_armeniaca	15.8433	18.5933	58.6867
CL3554.2_Prunus_armeniaca	7.32333	2.64	0.386667	U17556_Prunus_armeniaca	0.0766667	72.9067	12.0633	CL3184.1_Prunus_armeniaca	2.57667	13.87	1.64333
CL177.6_Prunus_armeniaca	7.33	0.116667	0.07	CL89.4_Prunus_armeniaca	0.09	0.726667	3.39333	U14230_Prunus_armeniaca	9.79667	14.4867	55.17
CL5159.1_Prunus_armeniaca	7.33333	20.9567	4.68333	CL5238.2_Prunus_armeniaca	10.6733	12.57	53.4867	U167_Prunus_armeniaca	6.44333	5.88333	35.2633
U5423_Prunus_armeniaca	7.33333	1.47667	0.43	U9631_Prunus_armeniaca	10.1033	21.4567	56.8833	CL4362.1_Prunus_armeniaca	15.05	9.85333	0.753333
U17867_Prunus_armeniaca	7.33333	2.09333	9.59	CL4663.2_Prunus_armeniaca	41.6733	45.5933	185.14	CL2573.2_Prunus_armeniaca	26.5967	36.2533	223.533
U20605_Prunus_armeniaca	7.33667	3.24	4.78333	U10908_Prunus_armeniaca	30.6467	104.85	146.313	U18822_Prunus_armeniaca	0.553333	6.01	44.4767
U15830_Prunus_armeniaca	7.35	0.556667	0.02	U16446_Prunus_armeniaca	39.5633	43.74	3.98667	U11114_Prunus_armeniaca	31.23	39.12	113.72
U9871_Prunus_armeniaca	7.35333	19.2	51.8333	CL696.2_Prunus_armeniaca	82.7067	37.4167	16.7767	U21119_Prunus_armeniaca	128.673	182.21	803.54
CL3281.1_Prunus_armeniaca	7.35667	0.993333	1.25333	CL4406.1_Prunus_armeniaca	322.047	498.843	1298.33	U13700_Prunus_armeniaca	29.85	40.2133	116.56
CL1766.6_Prunus_armeniaca	7.36667	2.95	16.42	CL2103.2_Prunus_armeniaca	46.12	63.5	197.447	CL731.3_Prunus_armeniaca	84.6667	54.4967	16.7667
U14060_Prunus_armeniaca	7.37667	1.21333	0.366667	U5591_Prunus_armeniaca	3.11333	7.63333	21.31	U17869_Prunus_armeniaca	86.5967	2.84667	18.4667
U18622_Prunus_armeniaca	7.37667	1.80333	0	CL492.1_Prunus_armeniaca	343.41	92.2567	37.32	CL2358.1_Prunus_armeniaca	47.8733	105.027	314.387
U18074_Prunus_armeniaca	7.38	17.95	9.59	U10941_Prunus_armeniaca	51.34	1.59	0.863333	U14792_Prunus_armeniaca	35.5833	42.75	11.1833
CL5010.1_Prunus_armeniaca	7.38333	0.113333	0.22	CL3477.1_Prunus_armeniaca	193.04	112.79	40.2267	CL4111.1_Prunus_armeniaca	9.49333	7.54333	0.61
U18280_Prunus_armeniaca	7.38333	20.9767	22.8667	U4554_Prunus_armeniaca	99.5033	30.3	411.29	U9589_Prunus_armeniaca	25.5233	18.34	56.7667
CL713.2_Prunus_armeniaca	7.38667	0.343333	0.373333	CL3340.1_Prunus_armeniaca	10.2767	5.02667	82.19	CL1725.2_Prunus_armeniaca	47.81	44.6467	6.84
U4213_Prunus_armeniaca	7.39667	2.21	1.46333	CL1159.1_Prunus_armeniaca	77.29	21.5933	8.35667	U20148_Prunus_armeniaca	8.33667	23.32	5.38667
CL3187.1_Prunus_armeniaca	7.41333	1.29333	0.14	U12054_Prunus_armeniaca	10.4133	14.6067	69.7867	U21501_Prunus_armeniaca	23.0367	22.1167	71.2567
U19362_Prunus_armeniaca	7.41667	0.893333	5.88	U21678_Prunus_armeniaca	43.9133	4.64667	0.243333	U4467_Prunus_armeniaca	78.0433	96.94	352.36
CL1081.2_Prunus_armeniaca	7.42	0.313333	0	U5551_Prunus_armeniaca	378.083	416.17	1505.4	U5805_Prunus_armeniaca	15.3167	17.8367	64.0267
CL2670.1_Prunus_armeniaca	7.43	26.0733	28.3033	U20553_Prunus_armeniaca	16.7667	31.4033	218.333	U10347_Prunus_armeniaca	63.5767	117.587	376.473
U9724_Prunus_armeniaca	7.43333	0.0533333	0	CL3994.1_Prunus_armeniaca	46.4733	17.8733	1.75667	U16459_Prunus_armeniaca	59.9567	29.7033	6.72
U582_Prunus_armeniaca	7.44333	0.09	0.08	CL1459.4_Prunus_armeniaca	0.0266667	0	21.43	U5369_Prunus_armeniaca	0.49	0.433333	10.5633
U9363_Prunus_armeniaca	7.46	1.18333	0.0533333	U11919_Prunus_armeniaca	75.0867	84.4233	306.66	U8846_Prunus_armeniaca	6.08667	12.7433	43.2933
CL4630.2_Prunus_armeniaca	7.47	24.7133	9.67	U15898_Prunus_armeniaca	34.5267	131.94	150.943	U16825_Prunus_armeniaca	98.8033	234.847	73.4667
U22236_Prunus_armeniaca	7.49667	0.37	0.326667	U14684_Prunus_armeniaca	61.7767	402.547	256.187	U16267_Prunus_armeniaca	29.96	21.49	67.1467
U12006_Prunus_armeniaca	7.51	1.48	11.91	U12410_Prunus_armeniaca	47.74	61.42	215.8	U11886_Prunus_armeniaca	4.49	12.3067	1.37333
CL3675.2_Prunus_armeniaca	7.51333	43.5433	12.07	CL5316.2_Prunus_armeniaca	77.72	33.3833	15.7033	U18813_Prunus_armeniaca	11.3233	11.19	1.54667
U15154_Prunus_armeniaca	7.52667	0.833333	1.9	U5361_Prunus_armeniaca	98.4633	147.12	615.617	CL1898.1_Prunus_armeniaca	7.62667	4.63667	22.9433
U22165_Prunus_armeniaca	7.56667	2.07333	2.24	U10033_Prunus_armeniaca	35.0533	22.5967	4.23333	U15034_Prunus_armeniaca	26.9267	17.5267	70.06
U18446_Prunus_armeniaca	7.57333	0.226667	0.0766667	U16048_Prunus_armeniaca	15.7133	5.11667	0.316667	U21342_Prunus_armeniaca	28.1667	38.2533	109.487
U11483_Prunus_armeniaca	7.57667	0.256667	0	U11615_Prunus_armeniaca	14.3933	9.85667	1.01667	U21827_Prunus_armeniaca	18.0733	11.13	0.263333
CL4679.1_Prunus_armeniaca	7.59	2.37667	9.27333	CL3214.1_Prunus_armeniaca	56.4267	18.8033	11.1567	U21459_Prunus_armeniaca	23.53	61.8067	14.4967
U14255_Prunus_armeniaca	7.6	20.5733	17.27	CL3564.1_Prunus_armeniaca	1.69	1.50333	168.87	U18840_Prunus_armeniaca	1.57333	7.33667	43.5533
U12414_Prunus_armeniaca	7.60667	20.1933	167.76	CL4112.2_Prunus_armeniaca	36.5133	3.91667	0.106667	U11893_Prunus_armeniaca	39.2933	206.707	48.1167
U7141_Prunus_armeniaca	7.61	0.983333	0.12	U5983_Prunus_armeniaca	8.14333	9.88	45.2733	CL2925.2_Prunus_armeniaca	0.853333	2.44667	10.3867
CL1511.2_Prunus_armeniaca	7.62333	0.75	4.93	U21836_Prunus_armeniaca	26.06	14.3967	2.00667	U18849_Prunus_armeniaca	78.36	58.5967	165.517
U17258_Prunus_armeniaca	7.62667	22.6433	56.4567	CL2657.3_Prunus_armeniaca	93.91	52.5067	379.3	U19703_Prunus_armeniaca	7.47667	10.3767	34.5767
U11445_Prunus_armeniaca	7.63667	1.76	10.9133	U20719_Prunus_armeniaca	11.9667	0.163333	0.27	U19482_Prunus_armeniaca	13.1533	20.34	4.61
U20008_Prunus_armeniaca	7.65	22.53	365.093	CL3763.2_Prunus_armeniaca	5.2	6.37	40.6233	CL3286.4_Prunus_armeniaca	2.85667	0.593333	23.3933
CL4546.2_Prunus_armeniaca	7.69	1.62333	0.236667	CL5070.2_Prunus_armeniaca	15.1167	26.3133	65.2467	U692_Prunus_armeniaca	0.0766667	0.133333	10.1733
CL308.1_Prunus_armeniaca	7.7	20.3933	38.8967	U5207_Prunus_armeniaca	79.2433	74.6333	360.117	U21946_Prunus_armeniaca	15.3667	8.85	1
CL3894.2_Prunus_armeniaca	7.7	16.7433	9.97	U5483_Prunus_armeniaca	155.1	304.76	629.877	CL515.2_Prunus_armeniaca	195.1	30.2233	434.803
CL633.1_Prunus_armeniaca	7.70333	20.0833	146.777	U15816_Prunus_armeniaca	3.03	5.53	28.19	U12168_Prunus_armeniaca	356.23	18.4667	0.856667
CL673.2_Prunus_armeniaca	7.73333	16.8667	11.0133	U5723_Prunus_armeniaca	3.81333	8.34667	27.9733	U18535_Prunus_armeniaca	7.96	15.8933	2.82333
CL2520.4_Prunus_armeniaca	7.74	23.93	3.36	U21951_Prunus_armeniaca	0.55	0.31	22.6933	CL1633.3_Prunus_armeniaca	4.38	3.83	14.5033
CL1095.13_Prunus_armeniaca	7.74333	1.52	0	CL1506.2_Prunus_armeniaca	11.5933	2.20667	0.34	U17352_Prunus_armeniaca	0.0466667	0.596667	13.58
CL1503.8_Prunus_armeniaca	7.75667	2.03	0.8	CL1957.2_Prunus_armeniaca	12.6433	32.4267	63.7867	U18982_Prunus_armeniaca	14.0567	13.9867	3.4
U5922_Prunus_armeniaca	7.76667	30.5433	34.8267	U14793_Prunus_armeniaca	46.61	35.33	7.84333	CL4226.2_Prunus_armeniaca	19.6933	4.94333	50.7533
CL3653.2_Prunus_armeniaca	7.78	0.17	0.373333	CL89.1_Prunus_armeniaca	3.40667	3.97333	18.1733	U21208_Prunus_armeniaca	107.25	95.8667	269.867
CL2219.2_Prunus_armeniaca	7.78	2.19667	2.75667	CL3657.2_Prunus_armeniaca	38	1.07	0.796667	U13237_Prunus_armeniaca	19.0767	41.6733	11.2267
CL56.1_Prunus_armeniaca	7.78667	0.293333	1.40333	CL2609.3_Prunus_armeniaca	0.09	2.42333	3.94333	U4765_Prunus_armeniaca	10.8367	10.9433	63.9967
U18863_Prunus_armeniaca	7.79667	2.77333	8.21667	CL474.1_Prunus_armeniaca	138.223	53.2633	26.5667	CL731.4_Prunus_armeniaca	76.8167	49.1467	14.2867
U16847_Prunus_armeniaca	7.84	0.52	0.873333	U19759_Prunus_armeniaca	0.126667	1.15667	20.2933	U20005_Prunus_armeniaca	11.9933	19.1	114.153
U16191_Prunus_armeniaca	7.84333	20.1233	7.7	U12554_Prunus_armeniaca	27.1433	56.5867	113.343	CL1695.5_Prunus_armeniaca	0.0633333	0.166667	13.22
U15275_Prunus_armeniaca	7.85333	2.32667	2.5	CL1569.2_Prunus_armeniaca	28.0933	5.69667	3.13667	U13154_Prunus_armeniaca	70.4333	65.06	193.58
U1004_Prunus_armeniaca	7.86667	1.48667	0.606667	U4813_Prunus_armeniaca	16.8167	25.4167	337.513	CL971.1_Prunus_armeniaca	17.4233	1.82	23.3367
U5115_Prunus_armeniaca	7.98333	0.4	0.303333	U10873_Prunus_armeniaca	19.7967	11	1.97667	CL3429.1_Prunus_armeniaca	31.4167	30.4033	89.6933
U18889_Prunus_armeniaca	7.98667	1.05667	2.65333	U12552_Prunus_armeniaca	54.39	9.16	6.94333	CL3035.3_Prunus_armeniaca	6.28333	14.6633	44.56
CL4631.2_Prunus_armeniaca	8	43.9467	13.58	U866_Prunus_armeniaca	7.01	3.16333	47.9733	U11495_Prunus_armeniaca	0.223333	0.62	6.75
CL1115.5_Prunus_armeniaca	8.04	20.7867	11.6833	CL4590.2_Prunus_armeniaca	10.43	41.9533	61.2833	CL2516.1_Prunus_armeniaca	0.133333	0.353333	5.7
U18207_Prunus_armeniaca	8.04333	3.2	5.6	CL277.10_Prunus_armeniaca	8.82667	5.87667	0.916667	U18276_Prunus_armeniaca	5.05333	52.5833	4.83333
CL1424.2_Prunus_armeniaca	8.05	20.23	12.4733	U5509_Prunus_armeniaca	202.73	338.303	14.69	U21625_Prunus_armeniaca	4.89333	14.03	56.2567
U14605_Prunus_armeniaca	8.05667	2.19	0.816667	CL2749.2_Prunus_armeniaca	53.3933	96.0133	224.33	U9602_Prunus_armeniaca	12.13	15.84	74.68
U9367_Prunus_armeniaca	8.06	60.3	6.98333	U21165_Prunus_armeniaca	70.5733	112.007	514.89	U18802_Prunus_armeniaca	64.53	56.0367	156.29
U14618_Prunus_armeniaca	8.07	26.42	7.50667	CL3401.1_Prunus_armeniaca	144.18	107.027	12.32	U21632_Prunus_armeniaca	33.44	7.96667	0.283333
CL2071.1_Prunus_armeniaca	8.07667	18.0367	24.08	U5116_Prunus_armeniaca	62.1567	73.5233	260.047	CL3474.2_Prunus_armeniaca	27.2233	54.6867	226.497
U4034_Prunus_armeniaca	8.08333	0.48	0.423333	CL2516.1_Prunus_armeniaca	0.133333	0.353333	5.7	CL5141.1_Prunus_armeniaca	0.683333	1.65333	27.41
CL3619.1_Prunus_armeniaca	8.09667	22.8233	16.6433	U4794_Prunus_armeniaca	62.54	87.81	259.053	U13815_Prunus_armeniaca	197.153	97.6967	277.397
U20215_Prunus_armeniaca	8.10333	25.7733	462.287	U6232_Prunus_armeniaca	46.0967	55.43	192.37	CL2836.2_Prunus_armeniaca	1.19333	23.8233	97.4833
U14493_Prunus_armeniaca	8.10333	2.57667	11.5933	U14663_Prunus_armeniaca	10.36	7.13333	0.52	U12726_Prunus_armeniaca	29.0667	41.6667	119.5
CL1273.4_Prunus_armeniaca	8.11	0.243333	0	U4620_Prunus_armeniaca	13.5033	4.79333	130.797	U21734_Prunus_armeniaca	1.70667	38.3433	4.21667
U15064_Prunus_armeniaca	8.13667	112.653	280.557	U18214_Prunus_armeniaca	6.39	36.0067	106.297	CL2431.2_Prunus_armeniaca	45.7933	30.6833	91.1633
U19880_Prunus_armeniaca	8.15333	3.54	4.63	CL1417.2_Prunus_armeniaca	74.3167	57.9233	579.43	U21783_Prunus_armeniaca	12.5833	8.54667	31.8467
U15675_Prunus_armeniaca	8.15667	27.5233	19.0933	U11680_Prunus_armeniaca	26.9433	27.4	134.74	U21241_Prunus_armeniaca	56.67	60.99	187.88
CL4073.1_Prunus_armeniaca	8.16	23.0733	1.82333	CL5043.1_Prunus_armeniaca	0.66	0.67	8.43333	CL1142.2_Prunus_armeniaca	67.4767	35.0667	129.71
U13471_Prunus_armeniaca	8.17667	29.0167	82.3967	U4806_Prunus_armeniaca	183.607	45.3967	32.6	CL3704.2_Prunus_armeniaca	173.357	120.717	11.7233
CL4657.2_Prunus_armeniaca	8.18333	17.86	22.4733	U19396_Prunus_armeniaca	8.42667	24.9233	39.3067	CL3750.2_Prunus_armeniaca	28.7267	20.0267	5.31667
U4060_Prunus_armeniaca	8.19667	2.09333	2.19333	U451_Prunus_armeniaca	20.4367	36.4733	147.55	CL5159.1_Prunus_armeniaca	7.33333	20.9567	4.68333
U9809_Prunus_armeniaca	8.22	20.6233	48.55	CL3092.1_Prunus_armeniaca	50.4667	59.8467	8.74667	U21531_Prunus_armeniaca	29.8233	14.72	68.6733
CL2261.4_Prunus_armeniaca	8.23	26.7733	10.1033	U14230_Prunus_armeniaca	9.79667	14.4867	55.17	U4671_Prunus_armeniaca	26.4433	21.9933	79.3267
U14836_Prunus_armeniaca	8.24	38.18	47.8867	U10269_Prunus_armeniaca	18.1133	2.09333	0.28	CL1554.3_Prunus_armeniaca	6.95333	5.12667	0.236667
U12723_Prunus_armeniaca	8.25	26.4467	16.7867	U21776_Prunus_armeniaca	31.7467	8.24333	5.48	U14200_Prunus_armeniaca	46.99	11.05	0.656667
U4198_Prunus_armeniaca	8.26667	1.91667	0.593333	U13945_Prunus_armeniaca	61.1333	78.6067	306.46	CL1464.2_Prunus_armeniaca	7.65333	13.19	2.01333
CL4974.2_Prunus_armeniaca	8.27333	27.3033	17.42	CL647.3_Prunus_armeniaca	109.563	114.94	456.417	U4920_Prunus_armeniaca	42.7033	49.09	137.807
U15236_Prunus_armeniaca	8.29667	2.93	3.20667	CL3327.3_Prunus_armeniaca	4.76333	17.3767	27.8233	U10955_Prunus_armeniaca	62.8333	57.0333	189.333
U4244_Prunus_armeniaca	8.32	2.21667	18.3867	CL1588.5_Prunus_armeniaca	83.6433	24.25	12.5933	U12210_Prunus_armeniaca	86.97	76.3733	531.183
CL386.27_Prunus_armeniaca	8.32667	0.236667	0	U548_Prunus_armeniaca	0.283333	8.02667	5.43333	CL929.2_Prunus_armeniaca	53.8467	21.1933	5.03667
U20148_Prunus_armeniaca	8.33667	23.32	5.38667	CL1057.1_Prunus_armeniaca	32.58	50.1633	160.68	U19919_Prunus_armeniaca	135.66	67.8367	184.8
CL4160.1_Prunus_armeniaca	8.35	1.36	2.29667	CL328.1_Prunus_armeniaca	9.08333	0.226667	0.11	U12727_Prunus_armeniaca	20.3067	25.17	5.64667
CL3678.2_Prunus_armeniaca	8.35333	2.13	1.95333	U20984_Prunus_armeniaca	7.66333	14.0067	112.023	U16225_Prunus_armeniaca	32.1133	15.4867	2.95
U8991_Prunus_armeniaca	8.37667	3.06333	5.62333	U13543_Prunus_armeniaca	4119.61	11785	15531.2	CL929.4_Prunus_armeniaca	584.25	611.697	218.503
CL3311.2_Prunus_armeniaca	8.38333	0.583333	0.0966667	U15117_Prunus_armeniaca	23.09	3.24	1.33667	CL762.4_Prunus_armeniaca	4.77333	6.01667	0.946667
U6583_Prunus_armeniaca	8.39333	1.15	0	CL5148.1_Prunus_armeniaca	38.1967	71.7633	153.913	U18697_Prunus_armeniaca	25.2	0.513333	24.02
U4056_Prunus_armeniaca	8.39667	18.4933	12.9633	CL3994.2_Prunus_armeniaca	13.9967	1.28667	0.0833333	U6237_Prunus_armeniaca	29.5667	40.74	135.463
U17285_Prunus_armeniaca	8.40333	1.35	2.24667	CL502.15_Prunus_armeniaca	0.22	2.67333	3.92333	CL745.1_Prunus_armeniaca	555.58	1064.1	350.733
CL4267.1_Prunus_armeniaca	8.40667	0.49	0.3	U13265_Prunus_armeniaca	19.12	31.06	90.66	U13142_Prunus_armeniaca	94.3033	71.9867	240.91
U16348_Prunus_armeniaca	8.40667	1.59	3.97667	U17303_Prunus_armeniaca	5.85667	15.12	33.8867	CL3863.1_Prunus_armeniaca	127.497	78.52	23.9267
U22210_Prunus_armeniaca	8.40667	2.43333	0.0633333	U16474_Prunus_armeniaca	9.28333	7.03333	45.9667	U12935_Prunus_armeniaca	23.5333	14.8067	43.7333
U15116_Prunus_armeniaca	8.41	2.57333	0.523333	CL632.1_Prunus_armeniaca	15.6967	2.7	0.03	CL1139.1_Prunus_armeniaca	5.01	2.04333	12.09
U15745_Prunus_armeniaca	8.42333	21.9333	86.1133	CL527.30_Prunus_armeniaca	3.07	1.55333	0.0266667	CL3708.2_Prunus_armeniaca	0.846667	0.126667	9.09
U19396_Prunus_armeniaca	8.42667	24.9233	39.3067	CL3444.2_Prunus_armeniaca	17.7367	13.3133	1.73	CL3567.2_Prunus_armeniaca	5.82667	4.00667	16.9933
CL5251.2_Prunus_armeniaca	8.43333	3.17333	1.66667	U817_Prunus_armeniaca	202.967	346.767	46.3267	CL5247.19_Prunus_armeniaca	13.2433	22.51	143.04
CL4812.2_Prunus_armeniaca	8.44	3.54667	6.03	CL3286.1_Prunus_armeniaca	2.07667	0.486667	22.8767	CL1438.1_Prunus_armeniaca	10.1433	21.59	72.5167
CL2377.2_Prunus_armeniaca	8.45	0.86	3.29	U11055_Prunus_armeniaca	28.1567	19.3667	2.55667	U15315_Prunus_armeniaca	13.6133	37.06	151.6
U18326_Prunus_armeniaca	8.46333	1.08667	2.81	U4172_Prunus_armeniaca	3.87667	9.69	46.2633	U9050_Prunus_armeniaca	2.95667	1.78	14.8667
CL2307.2_Prunus_armeniaca	8.46333	2.30667	0.7	U9591_Prunus_armeniaca	0.233333	0.0933333	9.38667	U4711_Prunus_armeniaca	139.65	77.1233	21.7367
CL2458.1_Prunus_armeniaca	8.48667	3.19	7.72	CL3444.1_Prunus_armeniaca	40.03	28.7633	2.67	U13190_Prunus_armeniaca	1.59667	0.9	13.36
U17108_Prunus_armeniaca	8.48667	2.34333	2.33333	U14253_Prunus_armeniaca	5.49	9.86667	41.22	CL714.2_Prunus_armeniaca	64.7567	139.63	46.86
CL627.2_Prunus_armeniaca	8.49	18.33	24.56	CL4530.2_Prunus_armeniaca	6.02	1.10667	0.13	U17635_Prunus_armeniaca	7.02	7.83333	1.05333
U15451_Prunus_armeniaca	8.51333	2.12667	0.0766667	U18959_Prunus_armeniaca	10.7267	4.02667	0.0433333	U13058_Prunus_armeniaca	26.32	22.5533	206.2
U12695_Prunus_armeniaca	8.52333	17.5867	25.72	U13858_Prunus_armeniaca	16.3667	0.986667	1.30667	U14807_Prunus_armeniaca	22.4933	14.4367	52.6533
CL5252.2_Prunus_armeniaca	8.54667	0.49	3.45667	CL1676.2_Prunus_armeniaca	55.6867	75.7133	233.687	CL5260.2_Prunus_armeniaca	83.6967	138.88	386.677
U5179_Prunus_armeniaca	8.56667	0.206667	0.286667	U21377_Prunus_armeniaca	12.8433	63.1367	78.8	U21752_Prunus_armeniaca	19.82	7.20333	29.44
CL974.1_Prunus_armeniaca	8.59	19.0533	14.4133	U14201_Prunus_armeniaca	20.94	15.2967	1.52667	U17425_Prunus_armeniaca	16.89	17.0133	3.36667
U13386_Prunus_armeniaca	8.62667	2.77667	0.936667	U11368_Prunus_armeniaca	2.86333	7.63667	46.2267	CL1057.1_Prunus_armeniaca	32.58	50.1633	160.68
CL1926.2_Prunus_armeniaca	8.65667	3.31333	0.57	U10220_Prunus_armeniaca	51.24	101.41	284.137	U5542_Prunus_armeniaca	79.8333	16.0367	261.967
U10895_Prunus_armeniaca	8.65667	18.2433	5.96	CL1060.1_Prunus_armeniaca	400.497	425.087	1521.39	CL4008.2_Prunus_armeniaca	6.39667	8.84333	1.44
U11803_Prunus_armeniaca	8.67667	2.27333	0.17	U20879_Prunus_armeniaca	0.343333	5.10667	16.8	CL4064.1_Prunus_armeniaca	63.1	67.1467	310.547
U19276_Prunus_armeniaca	8.68333	3.97333	7.69667	U14361_Prunus_armeniaca	2.96333	3.5	18.3733	U9625_Prunus_armeniaca	26.68	38.4667	11.3367
CL4950.2_Prunus_armeniaca	8.68667	2.35	8.40667	U5084_Prunus_armeniaca	87.1767	112.317	364.313	CL1807.2_Prunus_armeniaca	11.06	22.37	6.58
U10349_Prunus_armeniaca	8.69667	0.74	1.81	CL566.1_Prunus_armeniaca	52.9433	99.9167	292.57	U4813_Prunus_armeniaca	16.8167	25.4167	337.513
CL2212.1_Prunus_armeniaca	8.70333	19.75	24.9167	U18310_Prunus_armeniaca	5.67	13.4333	33.9367	U20992_Prunus_armeniaca	124.02	96.58	266.753
U5011_Prunus_armeniaca	8.71333	29.03	19.63	U4732_Prunus_armeniaca	41.4967	65.6667	175.513	CL5028.1_Prunus_armeniaca	0.723333	1.09667	28.0933
CL1597.2_Prunus_armeniaca	8.72	31.2467	29.7067	U21846_Prunus_armeniaca	23.8267	4.53333	0.21	U11159_Prunus_armeniaca	17.9967	24.0767	6.26333
U7030_Prunus_armeniaca	8.74667	2.39333	5.38667	CL221.2_Prunus_armeniaca	8.02	9.05667	39.08	U13198_Prunus_armeniaca	45.55	57.5767	158.25
CL4883.2_Prunus_armeniaca	8.75667	2.97	1.56333	U13214_Prunus_armeniaca	97.3433	6.00333	18.1333	U18141_Prunus_armeniaca	22.01	35.0233	104.033
CL713.4_Prunus_armeniaca	8.76667	0.213333	0.93	CL4954.2_Prunus_armeniaca	10.4667	71.6167	76.59	CL2819.1_Prunus_armeniaca	17.11	26.0633	87.2633
CL589.11_Prunus_armeniaca	8.78667	2.72	1.89	U5035_Prunus_armeniaca	14.1467	6.96667	0.89	CL4406.1_Prunus_armeniaca	322.047	498.843	1298.33
U1002_Prunus_armeniaca	8.81333	18.0933	40.9267	U10215_Prunus_armeniaca	144.887	58.8133	25.1467	CL2993.3_Prunus_armeniaca	2.30667	1.61667	9.93333
U19047_Prunus_armeniaca	8.83	0.503333	0	U11799_Prunus_armeniaca	16.87	17.2133	2.98333	U18786_Prunus_armeniaca	7.31667	4.78	17.9133
U9007_Prunus_armeniaca	8.83667	3.97333	4.36667	U5028_Prunus_armeniaca	48.8167	92.41	195.857	CL3989.2_Prunus_armeniaca	6.81	3.84333	17.4067
U4062_Prunus_armeniaca	8.84333	0.826667	0.186667	U2_Prunus_armeniaca	0.1	1.39	2.72667	U5539_Prunus_armeniaca	82.6833	117.647	455.253
CL3940.1_Prunus_armeniaca	8.85	21.8333	6.76333	U12521_Prunus_armeniaca	29.5067	24.1433	1.18333	CL4403.2_Prunus_armeniaca	3.84	8.78333	2.05
U14194_Prunus_armeniaca	8.87333	21.2	14.2967	U20097_Prunus_armeniaca	14.8967	17.9833	66.52	CL4849.2_Prunus_armeniaca	1.24667	1.41	8.33
CL4300.2_Prunus_armeniaca	8.89333	1.09	3.18333	CL4866.1_Prunus_armeniaca	0.0466667	0.206667	10.1033	U18431_Prunus_armeniaca	451.963	96.85	255.163
CL1505.3_Prunus_armeniaca	8.90667	1.69667	4.41333	U13643_Prunus_armeniaca	0.223333	2.22	4.47667	U15462_Prunus_armeniaca	62.5867	75.2633	205.587
U13409_Prunus_armeniaca	8.93667	0.883333	0.22	U14474_Prunus_armeniaca	1.45	3.71	16.6133	CL2605.1_Prunus_armeniaca	10.1633	5.00333	39.36
U929_Prunus_armeniaca	8.94	2.88333	5.01	CL3798.1_Prunus_armeniaca	0.47	0.486667	10.6167	U15816_Prunus_armeniaca	3.03	5.53	28.19
CL1881.2_Prunus_armeniaca	8.94333	2.89667	1.31333	CL3881.3_Prunus_armeniaca	0.326667	0.513333	14.9467	U10769_Prunus_armeniaca	74.0633	136.26	42.7667
CL4392.3_Prunus_armeniaca	8.94667	2.01667	0.0666667	CL834.1_Prunus_armeniaca	0.0333333	1.16333	3.24667	U17539_Prunus_armeniaca	35.5467	36.8767	108.187
U4391_Prunus_armeniaca	8.98	0.36	0.39	U15868_Prunus_armeniaca	570.863	995.07	2130.61	U12128_Prunus_armeniaca	28.63	31.5	7.83333
CL386.1_Prunus_armeniaca	8.99	0.25	0.253333	CL4971.1_Prunus_armeniaca	20.5533	1.29667	0.963333	U13765_Prunus_armeniaca	0.4	0.96	7.83667
CL2269.2_Prunus_armeniaca	9	23.3033	24.3633	CL2959.1_Prunus_armeniaca	13.2967	8.28333	0.22	U22645_Prunus_armeniaca	1.09	0.306667	4.43333
U21673_Prunus_armeniaca	9.02	19.9333	38.2633	U12726_Prunus_armeniaca	29.0667	41.6667	119.5	U14281_Prunus_armeniaca	9.65	36.18	9.41
CL1218.5_Prunus_armeniaca	9.02333	0.28	0.383333	CL4791.1_Prunus_armeniaca	4.47	0.733333	0.0133333	U5454_Prunus_armeniaca	116.193	58.9933	16.94
U19035_Prunus_armeniaca	9.05333	41.3667	0.403333	CL3456.2_Prunus_armeniaca	23.1733	26.42	4.15	U11822_Prunus_armeniaca	2.57	1.22	16.98
U16931_Prunus_armeniaca	9.06	0.486667	0	CL2029.2_Prunus_armeniaca	109.57	84.4233	12.5867	CL3902.2_Prunus_armeniaca	133.8	86.0167	19.78
CL328.1_Prunus_armeniaca	9.08333	0.226667	0.11	U21857_Prunus_armeniaca	5.73667	11.1067	31.8533	CL2011.3_Prunus_armeniaca	2.03	3.63667	0.496667
CL49.1_Prunus_armeniaca	9.10333	0.35	0.546667	U16520_Prunus_armeniaca	15.1667	8.93667	2.33333	CL34.1_Prunus_armeniaca	2.43333	6.00333	36.5133
U11178_Prunus_armeniaca	9.10667	1.66	13.93	CL1116.3_Prunus_armeniaca	42.0233	1.84	1.65667	U12448_Prunus_armeniaca	12.8	12.64	0.126667
CL2269.1_Prunus_armeniaca	9.11	21.7833	38.7433	CL3100.1_Prunus_armeniaca	3.52	0.366667	0.0333333	U11043_Prunus_armeniaca	18.3867	81.9667	220.853
U20904_Prunus_armeniaca	9.11	2.06	8.99333	CL102.3_Prunus_armeniaca	11.0833	12.3933	52.9233	U6147_Prunus_armeniaca	64.8233	75.97	211.977
U22097_Prunus_armeniaca	9.12	0.6	0	U12133_Prunus_armeniaca	1.50667	1.76	25.5367	U546_Prunus_armeniaca	0.543333	0.366667	13.2633
U5634_Prunus_armeniaca	9.16333	32.2733	32.8933	U5997_Prunus_armeniaca	4.04667	8.07	56.8	CL356.2_Prunus_armeniaca	0.0333333	0.0466667	8.16667
CL2621.1_Prunus_armeniaca	9.17	25.1567	17.6333	U14431_Prunus_armeniaca	7.91	7.77667	0.536667	U17939_Prunus_armeniaca	25.6967	22.5467	5.72667
CL4186.1_Prunus_armeniaca	9.17333	0.363333	0.2	CL2144.1_Prunus_armeniaca	2.00667	6.58333	19.4633	U17349_Prunus_armeniaca	30.4767	24.3167	76.3
CL518.1_Prunus_armeniaca	9.18	0.49	1.84	U21405_Prunus_armeniaca	76.23	46.3733	16.9167	U19302_Prunus_armeniaca	42.2733	75.5433	201.01
U21487_Prunus_armeniaca	9.20667	80.7367	29.5133	U11746_Prunus_armeniaca	7.9	7.02	0.67	CL3235.1_Prunus_armeniaca	15.72	26.4833	108.063
CL453.1_Prunus_armeniaca	9.21	0.97	1.56	U15140_Prunus_armeniaca	117.983	9.97	26.2167	U19429_Prunus_armeniaca	64.7367	45.58	126.843
CL3918.1_Prunus_armeniaca	9.24667	19.36	7.26	U11194_Prunus_armeniaca	14.72	39.0667	81.66	U14518_Prunus_armeniaca	0.513333	3.9	24.2133
U6731_Prunus_armeniaca	9.25667	0.51	0.866667	U14130_Prunus_armeniaca	18.0867	10.5867	0.623333	U15153_Prunus_armeniaca	14.4933	19.7433	3.93667
U10483_Prunus_armeniaca	9.26667	0.743333	0.57	U16945_Prunus_armeniaca	0.02	10.8733	339.36	U18355_Prunus_armeniaca	43.69	13.8467	2.45333
CL1150.6_Prunus_armeniaca	9.27	0.87	0.31	U12965_Prunus_armeniaca	50.7567	90.5667	202.487	U15325_Prunus_armeniaca	11.8233	19.1233	3.79
U16578_Prunus_armeniaca	9.27	28.0633	38.31	U5728_Prunus_armeniaca	4.57667	5.55	32.34	U15828_Prunus_armeniaca	5.86333	30.5733	91.22
U10214_Prunus_armeniaca	9.27333	0.46	0.473333	U6059_Prunus_armeniaca	90.7567	70.75	13.53	CL4087.1_Prunus_armeniaca	4.18333	1.21667	14.3167
CL1146.6_Prunus_armeniaca	9.28	21.0633	40.7	U15786_Prunus_armeniaca	93.92	1.15	3.46	U14082_Prunus_armeniaca	0.286667	0.716667	13.3533
U248_Prunus_armeniaca	9.33333	2.16667	1.64667	CL3927.2_Prunus_armeniaca	43.1633	97.59	171.81	U15687_Prunus_armeniaca	103.523	332.583	1109.75
CL4361.2_Prunus_armeniaca	9.36667	3.35	0.19	U12934_Prunus_armeniaca	13.6633	8.13	0.75	U4669_Prunus_armeniaca	74.7533	104.623	370.063
U16186_Prunus_armeniaca	9.37	2.15333	0.986667	U21160_Prunus_armeniaca	90.0233	131.183	389.31	U11445_Prunus_armeniaca	7.63667	1.76	10.9133
U10994_Prunus_armeniaca	9.37333	3.44333	1.98667	U11082_Prunus_armeniaca	361.997	19.2267	45.73	CL1664.1_Prunus_armeniaca	34.97	15.65	43.5233
U14256_Prunus_armeniaca	9.38667	23.4967	22.2633	U19726_Prunus_armeniaca	5.94333	15.48	29.2167	U15594_Prunus_armeniaca	37.2233	26.7567	129.427
U9332_Prunus_armeniaca	9.40667	0.5	2.36	CL706.1_Prunus_armeniaca	0.0833333	0.0766667	4	U21247_Prunus_armeniaca	115.297	59.7533	12.1933
U4796_Prunus_armeniaca	9.41333	81.61	293.213	CL2971.2_Prunus_armeniaca	25.84	0.763333	0.703333	U17729_Prunus_armeniaca	106.893	12.08	0.16
U16741_Prunus_armeniaca	9.42	98.1467	145.933	U21289_Prunus_armeniaca	29.7867	52.4167	141.11	CL3783.2_Prunus_armeniaca	386.41	849.573	5879.33
CL1487.2_Prunus_armeniaca	9.49	3.01	0.836667	CL1946.3_Prunus_armeniaca	140.54	75.9567	31.73	U21225_Prunus_armeniaca	74.6267	240.88	51.4333
U15355_Prunus_armeniaca	9.5	2.89	0.416667	CL1716.1_Prunus_armeniaca	10.9867	27.0667	67.04	CL1039.1_Prunus_armeniaca	12.81	7.67	0.693333
U14677_Prunus_armeniaca	9.50667	21.1033	3.93333	U5149_Prunus_armeniaca	88.2167	49.2233	19.7233	U21385_Prunus_armeniaca	26.92	38.33	110.96
CL111.2_Prunus_armeniaca	9.51333	20.6667	12.31	U16912_Prunus_armeniaca	16.9333	3.86667	3.04667	U12731_Prunus_armeniaca	19.1633	25.6933	3.85333
U14581_Prunus_armeniaca	9.55	20.0767	10.6633	U14786_Prunus_armeniaca	11.4867	22.0933	51.9867	U13422_Prunus_armeniaca	145.733	69.9033	16.4733
CL4039.2_Prunus_armeniaca	9.59	23.5933	11.9467	U15452_Prunus_armeniaca	9.14333	2.78667	0.0366667	CL742.2_Prunus_armeniaca	12.8933	13.9267	0.733333
U6461_Prunus_armeniaca	9.59667	25.6667	94.2133	U13018_Prunus_armeniaca	0.15	1.7	7.65	CL2038.2_Prunus_armeniaca	11.2067	5.93333	0.22
CL285.2_Prunus_armeniaca	9.59667	22.0033	13.5967	CL1695.5_Prunus_armeniaca	0.0633333	0.166667	13.22	U6496_Prunus_armeniaca	18.6033	18.2667	63.66
CL558.3_Prunus_armeniaca	9.60333	21.52	28.6067	U14106_Prunus_armeniaca	13.16	1.85	0.366667	CL3710.2_Prunus_armeniaca	6.63	6.63333	34.8867
CL2004.1_Prunus_armeniaca	9.60667	20.5767	16.02	U14836_Prunus_armeniaca	8.24	38.18	47.8867	U21172_Prunus_armeniaca	154.553	335.017	57.71
CL2188.11_Prunus_armeniaca	9.63333	0.0133333	0	CL589.1_Prunus_armeniaca	10.37	0.96	1.21667	U17525_Prunus_armeniaca	24.8967	30.72	84.8867
U17289_Prunus_armeniaca	9.64333	2.82	0.183333	U12260_Prunus_armeniaca	14.07	5.63667	1.79333	CL82.14_Prunus_armeniaca	0.636667	0.103333	4.11333
U14281_Prunus_armeniaca	9.65	36.18	9.41	U10294_Prunus_armeniaca	63.5767	91.21	276.247	CL4449.1_Prunus_armeniaca	0.136667	0.396667	13.2333
U155_Prunus_armeniaca	9.70667	0.87	0.0333333	CL4392.3_Prunus_armeniaca	8.94667	2.01667	0.0666667	U17552_Prunus_armeniaca	36.02	10.2233	107.897
CL595.4_Prunus_armeniaca	9.71667	0.63	0	CL3599.1_Prunus_armeniaca	0.223333	3.16	4.42333	U11921_Prunus_armeniaca	32.1433	14.5467	2.54
CL5112.2_Prunus_armeniaca	9.73333	2.51	0.183333	U15911_Prunus_armeniaca	30.12	6.31667	1.30333	CL231.1_Prunus_armeniaca	8.11	11.5433	1.73667
U10199_Prunus_armeniaca	9.74667	0.0233333	0.03	CL3185.1_Prunus_armeniaca	0.706667	2.83	7.17	U21624_Prunus_armeniaca	43.6	20.8767	4.98667
U19139_Prunus_armeniaca	9.74667	2.83	0.543333	CL3362.2_Prunus_armeniaca	4.89667	5.62333	0.276667	U12106_Prunus_armeniaca	43.4233	38.86	394.37
CL311.1_Prunus_armeniaca	9.74667	3.83	1.44333	U13896_Prunus_armeniaca	30.2467	35.33	127.12	U6156_Prunus_armeniaca	61.1967	47.6933	155.82
U9286_Prunus_armeniaca	9.77333	1.80333	0	CL1588.3_Prunus_armeniaca	114.897	2.34333	6.30333	U16029_Prunus_armeniaca	24.0767	30.75	8.35667
U51_Prunus_armeniaca	9.77667	29.45	18.4433	U5620_Prunus_armeniaca	239.817	149.993	56.33	U10814_Prunus_armeniaca	197.957	14.0233	1.19333
U10833_Prunus_armeniaca	9.78	0.53	3.59667	U19703_Prunus_armeniaca	7.47667	10.3767	34.5767	U10339_Prunus_armeniaca	104.08	255.58	91.85
CL1172.2_Prunus_armeniaca	9.79333	3.19667	1.68333	CL988.1_Prunus_armeniaca	2.23333	9.56333	18.2933	CL2868.1_Prunus_armeniaca	5.51667	3.25	43.2467
U14107_Prunus_armeniaca	9.83	2.23667	0.59	CL615.1_Prunus_armeniaca	77.3267	62.95	16.27	U12371_Prunus_armeniaca	10.7367	21.6767	5.45667
CL3301.2_Prunus_armeniaca	9.86	21.69	13.3133	U20541_Prunus_armeniaca	0.21	1.36667	12.77	CL1411.5_Prunus_armeniaca	5.62667	4.87667	0.06
U10832_Prunus_armeniaca	9.88667	1.02333	3.08333	U6267_Prunus_armeniaca	111.537	69.55	26.4233	U18216_Prunus_armeniaca	7.44667	6.17	0.173333
U17181_Prunus_armeniaca	9.90333	0.746667	2.24333	U5866_Prunus_armeniaca	34.2733	6.79333	1.03333	U10995_Prunus_armeniaca	50.0833	96.2267	252.993
U18046_Prunus_armeniaca	9.92333	39.8967	22.91	U15229_Prunus_armeniaca	5.9	10.4933	28.82	CL4236.2_Prunus_armeniaca	0.166667	2.80667	39.97
CL500.3_Prunus_armeniaca	9.93333	36.15	32.56	U21193_Prunus_armeniaca	53.4733	75.0267	336.553	U5841_Prunus_armeniaca	7.52333	15.6833	56.6333
U22044_Prunus_armeniaca	9.96667	4.24	0.306667	U19235_Prunus_armeniaca	8.65	9.71	36.23	U21861_Prunus_armeniaca	8.77667	4.06667	29.36
CL509.8_Prunus_armeniaca	9.98333	1.96667	0.876667	U15355_Prunus_armeniaca	9.5	2.89	0.416667	CL4773.2_Prunus_armeniaca	28.8333	33.96	111.667
U14805_Prunus_armeniaca	9.99333	38.2	25.2	CL2207.1_Prunus_armeniaca	35.81	24.1767	146.153	U18979_Prunus_armeniaca	101.38	119.23	39.59
CL4689.2_Prunus_armeniaca	10.0033	3.69	4.05	U9968_Prunus_armeniaca	7.00333	14.6267	46.57	U14363_Prunus_armeniaca	13.0967	5.82	0.393333
CL1976.2_Prunus_armeniaca	10.0267	3.58	0.5	U4397_Prunus_armeniaca	11.6867	5.23	0.16	CL1278.1_Prunus_armeniaca	0	0.383333	11.8933
CL1836.2_Prunus_armeniaca	10.0433	0.69	0.326667	CL581.2_Prunus_armeniaca	0.873333	0.943333	13.5433	CL4176.2_Prunus_armeniaca	33.21	115.063	24.5567
U20860_Prunus_armeniaca	10.05	0.996667	0.543333	U5773_Prunus_armeniaca	36.96	24.04	8.2	U21203_Prunus_armeniaca	77.14	111.52	346.983
U17123_Prunus_armeniaca	10.05	1.47	8.14667	U4765_Prunus_armeniaca	10.8367	10.9433	63.9967	CL4866.1_Prunus_armeniaca	0.0466667	0.206667	10.1033
U10604_Prunus_armeniaca	10.0567	3.72	3.22	CL1535.2_Prunus_armeniaca	87.42	72.25	12.07	U14069_Prunus_armeniaca	17.6033	6.61333	23.7667
CL1273.2_Prunus_armeniaca	10.0667	0.47	0.04	U5030_Prunus_armeniaca	9.29333	10.3933	46.39	U6214_Prunus_armeniaca	16.9033	81.3533	16.4133
CL4786.1_Prunus_armeniaca	10.07	1.13333	1.50333	U6417_Prunus_armeniaca	10.96	10.52	1.71	U13945_Prunus_armeniaca	61.1333	78.6067	306.46
U14354_Prunus_armeniaca	10.07	2.82667	5.49333	U5562_Prunus_armeniaca	69.3733	318.393	1401.54	CL1462.1_Prunus_armeniaca	6.87	0.286667	10.68
CL2299.1_Prunus_armeniaca	10.09	3.10667	1.91333	CL3006.2_Prunus_armeniaca	334.503	185.963	1235.78	U14201_Prunus_armeniaca	20.94	15.2967	1.52667
U9631_Prunus_armeniaca	10.1033	21.4567	56.8833	U12149_Prunus_armeniaca	14.56	24.16	61.6967	CL1331.1_Prunus_armeniaca	60.87	53.36	14.0233
U9062_Prunus_armeniaca	10.1133	1.6	7.51333	U21922_Prunus_armeniaca	0.926667	6.41667	21.3867	U20876_Prunus_armeniaca	7.11667	6.61667	0.626667
U5417_Prunus_armeniaca	10.1333	28.7933	19.86	U21640_Prunus_armeniaca	4.35667	15.5633	23.0667	CL1668.2_Prunus_armeniaca	90.8833	73.7033	21.4567
CL1906.2_Prunus_armeniaca	10.14	0.353333	0.353333	U10942_Prunus_armeniaca	16.97	12.3033	2.36667	U17781_Prunus_armeniaca	233.737	275.927	710.083
U14005_Prunus_armeniaca	10.1533	23.7533	15.8233	U1002_Prunus_armeniaca	8.81333	18.0933	40.9267	CL1557.1_Prunus_armeniaca	19.1333	7.38333	0.606667
CL1187.2_Prunus_armeniaca	10.2333	3.18667	1.03333	U4050_Prunus_armeniaca	12.67	0.266667	0.156667	CL3574.1_Prunus_armeniaca	260.78	170.807	519.393
U22000_Prunus_armeniaca	10.25	3.44667	10.2633	CL1125.1_Prunus_armeniaca	1.92333	3.61667	17.2033	CL4337.1_Prunus_armeniaca	3.83333	3.75667	23.8633
CL1597.1_Prunus_armeniaca	10.2933	31.3567	17.3533	U5092_Prunus_armeniaca	153.883	83.02	33.7167	CL2948.1_Prunus_armeniaca	283.143	346.467	878.527
U18742_Prunus_armeniaca	10.3233	4.31333	0.883333	U21342_Prunus_armeniaca	28.1667	38.2533	109.487	U19157_Prunus_armeniaca	17.7033	8.32333	32.0833
CL1836.1_Prunus_armeniaca	10.3267	0.153333	0.206667	U15890_Prunus_armeniaca	3.33333	2.81	45.5733	U16510_Prunus_armeniaca	32.84	19.0667	3.35333
U10351_Prunus_armeniaca	10.3267	4.26667	17.77	U13297_Prunus_armeniaca	38.22	59.8467	157.17	CL3959.1_Prunus_armeniaca	97.3567	127.08	323.023
CL4334.2_Prunus_armeniaca	10.34	2.81333	0.946667	U14820_Prunus_armeniaca	34.0533	30.8867	1.71	U19463_Prunus_armeniaca	30.41	15.7533	2.62333
U17122_Prunus_armeniaca	10.3433	1.41333	25.4533	U19209_Prunus_armeniaca	12.3633	4.84667	1.16667	U7002_Prunus_armeniaca	5.59667	0.943333	9.55
U11992_Prunus_armeniaca	10.3533	80.18	322.18	U21673_Prunus_armeniaca	9.02	19.9333	38.2633	U16646_Prunus_armeniaca	13.46	23.39	70.7967
CL4974.1_Prunus_armeniaca	10.36	25.5	14.4233	U13700_Prunus_armeniaca	29.85	40.2133	116.56	U23275_Prunus_armeniaca	0.0566667	0.0166667	3.96667
CL589.1_Prunus_armeniaca	10.37	0.96	1.21667	U14441_Prunus_armeniaca	3.41333	11.2233	22.1667	U6158_Prunus_armeniaca	70.0167	58.3367	168.74
CL576.2_Prunus_armeniaca	10.42	0.876667	1.11667	U14362_Prunus_armeniaca	16.0433	5.80667	0.49	U14570_Prunus_armeniaca	14.1867	10.8	2.71
CL1529.1_Prunus_armeniaca	10.4233	1.24333	1.25	CL168.2_Prunus_armeniaca	6.79333	0.65	0.566667	U17482_Prunus_armeniaca	12.9133	19.11	3.70333
CL4590.2_Prunus_armeniaca	10.43	41.9533	61.2833	U21384_Prunus_armeniaca	24.3967	47.2567	99.68	U5544_Prunus_armeniaca	499.05	221.32	566.57
U8760_Prunus_armeniaca	10.4333	1.75333	4.41667	U13718_Prunus_armeniaca	3.25333	19.3467	20.89	U18882_Prunus_armeniaca	29.2733	34.1467	11.2733
U5909_Prunus_armeniaca	10.4367	24.01	17.3033	U22376_Prunus_armeniaca	0.126667	1.44333	6.6	U10249_Prunus_armeniaca	15.8067	45.3833	124.723
U16120_Prunus_armeniaca	10.44	1.79	0.67	U15745_Prunus_armeniaca	8.42333	21.9333	86.1133	U19232_Prunus_armeniaca	11.3733	4.48	19.8
U307_Prunus_armeniaca	10.44	20.7667	14.0033	U99_Prunus_armeniaca	0.0666667	3.40333	30.27	U13401_Prunus_armeniaca	47.8533	62.6233	166.97
CL716.2_Prunus_armeniaca	10.45	21.2533	22.15	CL2190.3_Prunus_armeniaca	6.03	1.21667	35.05	CL368.3_Prunus_armeniaca	1021.98	822.4	2045.43
U605_Prunus_armeniaca	10.4633	3.42333	12.7333	U4740_Prunus_armeniaca	54.9467	92.6333	331.053	U11615_Prunus_armeniaca	14.3933	9.85667	1.01667
CL4954.2_Prunus_armeniaca	10.4667	71.6167	76.59	CL1599.6_Prunus_armeniaca	11.6967	25.1067	52.5	U13805_Prunus_armeniaca	114.54	128.903	338.597
U6662_Prunus_armeniaca	10.4767	1.62	0.936667	CL3263.1_Prunus_armeniaca	3.09	0.36	0.0633333	CL696.1_Prunus_armeniaca	27.0967	23.25	5.92333
CL1011.4_Prunus_armeniaca	10.5033	0.01	0	U14107_Prunus_armeniaca	9.83	2.23667	0.59	CL60.1_Prunus_armeniaca	243.19	192.083	482.783
CL2899.1_Prunus_armeniaca	10.51	3.14667	13.1933	U4762_Prunus_armeniaca	0.78	158.173	81.9033	U13656_Prunus_armeniaca	25.3767	26.7567	96.0133
U14653_Prunus_armeniaca	10.5133	2.15	0.0833333	CL950.14_Prunus_armeniaca	6.88	4.65667	0.386667	CL1475.2_Prunus_armeniaca	0.96	1.45667	42.5533
CL3362.1_Prunus_armeniaca	10.5167	23.39	16.7333	U14082_Prunus_armeniaca	0.286667	0.716667	13.3533	CL408.3_Prunus_armeniaca	0.09	1.23	11.3
U5674_Prunus_armeniaca	10.5167	24.7733	40.59	U4194_Prunus_armeniaca	30.3433	13.4533	0.766667	U17757_Prunus_armeniaca	11.58	12.3833	2.38
U21645_Prunus_armeniaca	10.52	27.3033	36.7567	U11013_Prunus_armeniaca	7.90333	7.94	0.0333333	CL1377.1_Prunus_armeniaca	150.617	196.86	566.96
CL4206.1_Prunus_armeniaca	10.5267	1.49667	0	CL2454.1_Prunus_armeniaca	1.93	1.93333	14.4533	U13875_Prunus_armeniaca	213.57	161.15	493.067
U19071_Prunus_armeniaca	10.5333	32.9733	42.2967	CL2353.1_Prunus_armeniaca	16.67	9.61333	1.76667	U21085_Prunus_armeniaca	30.91	44.1133	126.283
CL130.1_Prunus_armeniaca	10.5367	2.74	3.79667	U692_Prunus_armeniaca	0.0766667	0.133333	10.1733	CL1745.1_Prunus_armeniaca	125.223	328.573	1180.29
CL1604.4_Prunus_armeniaca	10.55	26.7567	39.5933	U11427_Prunus_armeniaca	21.3933	13.5367	107.62	U21147_Prunus_armeniaca	121.213	141.71	520.993
CL2070.1_Prunus_armeniaca	10.55	0.356667	0	U12206_Prunus_armeniaca	49.2667	17.78	3.61333	CL3399.1_Prunus_armeniaca	205.357	261.74	662.76
CL2723.3_Prunus_armeniaca	10.5667	31.73	13.32	U16358_Prunus_armeniaca	9.6	4.89667	0.763333	CL3863.2_Prunus_armeniaca	154.263	100.977	19.2167
CL1468.2_Prunus_armeniaca	10.6	28.94	9.15333	CL3100.2_Prunus_armeniaca	19.66	8.12333	3.39333	U21848_Prunus_armeniaca	7.20667	9.71667	30.91
U13282_Prunus_armeniaca	10.6033	2.81333	1.02333	CL3858.1_Prunus_armeniaca	177.32	249.39	657.353	CL1727.1_Prunus_armeniaca	2.9	6.73333	62.1733
CL576.4_Prunus_armeniaca	10.6433	4.38667	0.386667	CL227.1_Prunus_armeniaca	13.66	9.42333	1.40333	U6341_Prunus_armeniaca	6.61	3.03	30.7033
CL3716.1_Prunus_armeniaca	10.66	3.49333	4.04333	CL5247.11_Prunus_armeniaca	57.6933	74.5	219.76	U18527_Prunus_armeniaca	62.9467	113.593	328.51
CL3639.1_Prunus_armeniaca	10.6833	0.536667	0	U21385_Prunus_armeniaca	26.92	38.33	110.96	CL1049.4_Prunus_armeniaca	7.70333	14.3267	3.34667
U12371_Prunus_armeniaca	10.7367	21.6767	5.45667	U333_Prunus_armeniaca	1.88667	21.1267	170.123	U18968_Prunus_armeniaca	8.60667	14.26	65.46
U15719_Prunus_armeniaca	10.7733	0.67	14.8967	U19651_Prunus_armeniaca	144.7	69.79	11.4433	U14253_Prunus_armeniaca	5.49	9.86667	41.22
CL2552.2_Prunus_armeniaca	10.8	25.3867	48.76	U5067_Prunus_armeniaca	5.28	17.4567	31.07	U13006_Prunus_armeniaca	0	2.10667	31.9967
U10825_Prunus_armeniaca	10.8033	0.69	1.63667	U4722_Prunus_armeniaca	184.697	3.21	6.28333	U14663_Prunus_armeniaca	10.36	7.13333	0.52
U10497_Prunus_armeniaca	10.8067	21.96	11.1133	U6132_Prunus_armeniaca	27.9867	41.0367	114.223	U16852_Prunus_armeniaca	32.4567	29.75	8.89667
U14094_Prunus_armeniaca	10.8533	21.98	7.55667	U19030_Prunus_armeniaca	1.91333	47.5467	36.1267	U6074_Prunus_armeniaca	11.6067	11.8167	1.77333
U8945_Prunus_armeniaca	10.8567	22.93	164.967	U14829_Prunus_armeniaca	42.1233	66.0167	3.41333	CL2649.1_Prunus_armeniaca	19.3367	5.94333	0.73
CL3594.2_Prunus_armeniaca	10.8967	2.55667	0.516667	CL4326.1_Prunus_armeniaca	0.106667	2.73667	7.16333	U6132_Prunus_armeniaca	27.9867	41.0367	114.223
U4369_Prunus_armeniaca	10.92	0.143333	2.10667	CL1363.2_Prunus_armeniaca	11.0333	18.4333	44.33	U20618_Prunus_armeniaca	29.6133	13.16	44.22
CL1593.7_Prunus_armeniaca	10.9533	0.27	0.336667	U21223_Prunus_armeniaca	51.5233	120.587	203.533	CL1638.1_Prunus_armeniaca	0.476667	1.55333	8.73667
U17750_Prunus_armeniaca	10.97	0.75	0.123333	CL3183.1_Prunus_armeniaca	134.933	135.423	33.2	U16989_Prunus_armeniaca	0	0.28	13.8367
CL164.1_Prunus_armeniaca	10.98	25.2967	14.9867	CL2425.1_Prunus_armeniaca	1.89333	5.46667	20.6433	U21058_Prunus_armeniaca	19.5767	3.76	28.32
CL1716.1_Prunus_armeniaca	10.9867	27.0667	67.04	U22375_Prunus_armeniaca	0.09	1.42667	7.48333	U12969_Prunus_armeniaca	34.21	27.64	3.16333
U15018_Prunus_armeniaca	11.01	1.94667	1.53333	CL2370.1_Prunus_armeniaca	3.41333	4.55333	22.46	U4696_Prunus_armeniaca	17.8533	2.22333	20.36
CL4727.2_Prunus_armeniaca	11.0167	2.07667	0.7	U5521_Prunus_armeniaca	70.6533	87.6233	273.24	U17669_Prunus_armeniaca	113.113	92.37	236.803
U21902_Prunus_armeniaca	11.0233	3.98333	16.5967	CL1679.3_Prunus_armeniaca	160.187	266.317	576.26	U13921_Prunus_armeniaca	29.2833	25.31	74.5933
U15476_Prunus_armeniaca	11.0333	3.16333	0.483333	U16944_Prunus_armeniaca	61.66	118.367	258.973	CL4322.1_Prunus_armeniaca	225.783	319.627	62.94
CL3211.1_Prunus_armeniaca	11.05	29.4167	9.24667	U6237_Prunus_armeniaca	29.5667	40.74	135.463	U4362_Prunus_armeniaca	8.59667	7.25667	0.136667
CL1807.2_Prunus_armeniaca	11.06	22.37	6.58	U14570_Prunus_armeniaca	14.1867	10.8	2.71	U19732_Prunus_armeniaca	46.1167	15.0567	71.55
U20731_Prunus_armeniaca	11.0767	23.2833	37.0767	CL724.2_Prunus_armeniaca	19.7233	1.07667	0.28	U5543_Prunus_armeniaca	165.31	209.527	535.83
U12902_Prunus_armeniaca	11.1067	23.4333	14.72	U18742_Prunus_armeniaca	10.3233	4.31333	0.883333	U5016_Prunus_armeniaca	370.507	372.837	934.8
CL2562.1_Prunus_armeniaca	11.1233	27.3467	51.3733	U16705_Prunus_armeniaca	181.433	243.9	42.9933	U22046_Prunus_armeniaca	0.69	2.88	20.9267
U20433_Prunus_armeniaca	11.1467	36.15	38.8933	U10331_Prunus_armeniaca	134.64	81.1033	8.19	U6315_Prunus_armeniaca	28.1267	26.5533	73.4133
U8203_Prunus_armeniaca	11.15	3.72667	8.87333	U1788_Prunus_armeniaca	0.0266667	0.0533333	7.33667	U9866_Prunus_armeniaca	25.8067	38.07	9.25333
U3996_Prunus_armeniaca	11.1633	0.356667	1.09	U21668_Prunus_armeniaca	5.58	11.29	36.6767	CL3183.1_Prunus_armeniaca	134.933	135.423	33.2
CL3201.2_Prunus_armeniaca	11.18	0.843333	1.43667	CL445.2_Prunus_armeniaca	14.6967	0.26	0.363333	U8554_Prunus_armeniaca	3.66667	11.8633	2.57333
U749_Prunus_armeniaca	11.2067	2.93333	21.2833	U11706_Prunus_armeniaca	15.2567	8.12667	0.666667	U12774_Prunus_armeniaca	19.69	33.21	120.177
U6166_Prunus_armeniaca	11.2367	1.96	18.3867	CL3212.1_Prunus_armeniaca	66.5967	148.31	499.347	U11045_Prunus_armeniaca	35.1567	59.6067	256.523
CL742.6_Prunus_armeniaca	11.2833	1.41667	1.03333	U16799_Prunus_armeniaca	35.3867	14.78	5.33667	U10878_Prunus_armeniaca	18.6567	6.52333	0.98
U11160_Prunus_armeniaca	11.2867	0.496667	0.09	CL4570.2_Prunus_armeniaca	88.59	70.8467	11.5867	U21996_Prunus_armeniaca	12.1133	10.7033	1.30333
U22081_Prunus_armeniaca	11.3067	1.97333	1.35	U4804_Prunus_armeniaca	37.0067	46.25	167.957	U21412_Prunus_armeniaca	3.91333	16.3333	122.687
CL427.3_Prunus_armeniaca	11.31	0.07	0	U429_Prunus_armeniaca	129.25	28.48	4.93667	U4924_Prunus_armeniaca	113.64	14.7733	1.06333
U16168_Prunus_armeniaca	11.3167	2.41333	0.466667	CL3513.2_Prunus_armeniaca	36.39	23.55	7.27333	U16447_Prunus_armeniaca	83.7967	557.447	1514.09
CL4825.1_Prunus_armeniaca	11.34	4.53333	6.73667	U12780_Prunus_armeniaca	23.8467	13.3567	1.67	CL2053.1_Prunus_armeniaca	3.61333	3.02	12.6733
CL3439.1_Prunus_armeniaca	11.3433	0.226667	0	CL1604.1_Prunus_armeniaca	0.416667	0.93	8.40667	U14885_Prunus_armeniaca	33.14	10.5367	59.1167
CL436.3_Prunus_armeniaca	11.3667	0.163333	0.0833333	CL3221.1_Prunus_armeniaca	164.233	98.9	42.8733	U4835_Prunus_armeniaca	37.5233	43.8267	253.99
U7054_Prunus_armeniaca	11.3833	2.13	1.78	U17044_Prunus_armeniaca	10.2933	9.27	1.07333	CL1897.1_Prunus_armeniaca	35.25	17.04	1.76333
CL1906.5_Prunus_armeniaca	11.3967	0.3	0.193333	U17780_Prunus_armeniaca	10.97	19.47	47.41	CL264.2_Prunus_armeniaca	3.53333	11.02	33.29
U8335_Prunus_armeniaca	11.4033	0.143333	0	U21147_Prunus_armeniaca	121.213	141.71	520.993	U13870_Prunus_armeniaca	50.9233	212.093	44.5067
U13677_Prunus_armeniaca	11.4267	67.53	35.9867	U5215_Prunus_armeniaca	88.83	396.407	594.14	U21912_Prunus_armeniaca	1.97333	5.24	27.1
U17727_Prunus_armeniaca	11.4467	36.1767	27.0267	CL4531.2_Prunus_armeniaca	315.94	471.857	2723.32	U5761_Prunus_armeniaca	76.33	58.4833	170.11
U17053_Prunus_armeniaca	11.5467	2.26	0.616667	CL87.1_Prunus_armeniaca	2.98667	8.39333	47.1433	U12320_Prunus_armeniaca	122.317	81.5033	323.743
CL1187.1_Prunus_armeniaca	11.5467	3.86333	0.706667	U5519_Prunus_armeniaca	74.8533	119.887	289.763	U11985_Prunus_armeniaca	63.85	72.3833	375.51
U20969_Prunus_armeniaca	11.55	0.17	0.116667	CL3068.1_Prunus_armeniaca	15.62	20.29	69.2767	U5080_Prunus_armeniaca	27.1633	27.03	6.4
CL4043.2_Prunus_armeniaca	11.5767	3.38667	10.04	CL4008.1_Prunus_armeniaca	21.7533	20.6033	2.64	U13265_Prunus_armeniaca	19.12	31.06	90.66
CL1506.2_Prunus_armeniaca	11.5933	2.20667	0.34	U21950_Prunus_armeniaca	4.56333	4.68667	25.6067	U6408_Prunus_armeniaca	29.38	65.5267	17.09
U21429_Prunus_armeniaca	11.6133	42.02	106.16	U11524_Prunus_armeniaca	14.16	6.84	1.70667	U13661_Prunus_armeniaca	4.80333	16.3733	213.827
U22053_Prunus_armeniaca	11.6333	3.15333	4.11333	CL3977.1_Prunus_armeniaca	0.143333	2.48	3.58667	CL2197.1_Prunus_armeniaca	7.94667	8.07	0.826667
CL2996.2_Prunus_armeniaca	11.6433	28.6267	11.0167	CL13.3_Prunus_armeniaca	3.61333	2.81333	0.07	CL4246.2_Prunus_armeniaca	8.2	9.94667	1.77
CL3011.2_Prunus_armeniaca	11.6567	34.8	3.98	CL1434.4_Prunus_armeniaca	11.2067	21.85	81.61	CL427.10_Prunus_armeniaca	7.29667	8.60333	0.86
U12574_Prunus_armeniaca	11.6633	29.4533	35.4433	CL871.6_Prunus_armeniaca	17.5467	5.30667	0.226667	U11402_Prunus_armeniaca	9.2	11.3233	2.42
U12824_Prunus_armeniaca	11.6833	73.6367	101.21	CL701.1_Prunus_armeniaca	0.95	4.94	8.51	CL4670.2_Prunus_armeniaca	17.0433	24.4767	68.2967
CL1833.2_Prunus_armeniaca	11.6833	2.57	3.86667	CL1049.6_Prunus_armeniaca	257.183	138.29	35.5267	U15600_Prunus_armeniaca	7.55333	8.59	70.1767
CL1599.6_Prunus_armeniaca	11.6967	25.1067	52.5	U21484_Prunus_armeniaca	59.33	32.14	13.1567	CL3239.1_Prunus_armeniaca	0.35	0.69	15.8833
U19942_Prunus_armeniaca	11.7433	4.84	1.8	U11731_Prunus_armeniaca	19.8933	4.21667	2.25667	U13992_Prunus_armeniaca	2.70667	0.91	6.87667
U15016_Prunus_armeniaca	11.7533	3.26667	1.29333	U12642_Prunus_armeniaca	22.3067	11.1467	0.35	CL137.2_Prunus_armeniaca	0.9	2.41667	10.9333
U15708_Prunus_armeniaca	11.76	30.57	34.2433	CL1844.1_Prunus_armeniaca	13.0933	5.07667	1.76	U4466_Prunus_armeniaca	1.95333	40.28	106.273
CL3609.1_Prunus_armeniaca	11.8033	25.4367	25.3533	U4257_Prunus_armeniaca	3.62333	3.10667	17.5533	CL2837.1_Prunus_armeniaca	19.0567	14.3533	3.54667
U14670_Prunus_armeniaca	11.8167	2.64	0	U509_Prunus_armeniaca	48.8933	23.86	11.7267	U20185_Prunus_armeniaca	202.853	51.8467	165.587
CL218.1_Prunus_armeniaca	11.8233	3.55667	2.21333	U13953_Prunus_armeniaca	75.0867	90.33	298.543	U19830_Prunus_armeniaca	46.7467	277.337	2306.34
U15279_Prunus_armeniaca	11.8233	4.53	16.08	U4938_Prunus_armeniaca	43.63	79.7	172.283	U12386_Prunus_armeniaca	8.43	7.95667	1.44333
U21597_Prunus_armeniaca	11.89	24.4233	46.4767	CL434.1_Prunus_armeniaca	6.59	1.44	0.0266667	CL4746.1_Prunus_armeniaca	30.88	39.3133	11.7467
U20306_Prunus_armeniaca	11.9233	84.6033	89.42	U6405_Prunus_armeniaca	60.8467	23.0833	7.57667	U21135_Prunus_armeniaca	198.87	206.373	511.23
U12165_Prunus_armeniaca	11.9333	2.26	1.81667	U6117_Prunus_armeniaca	24.2767	42.3033	105.45	U13964_Prunus_armeniaca	26.9333	46.61	192.797
U21901_Prunus_armeniaca	11.95	3.18333	15.1467	U19071_Prunus_armeniaca	10.5333	32.9733	42.2967	CL3906.1_Prunus_armeniaca	0.793333	1.11333	8.6
U20719_Prunus_armeniaca	11.9667	0.163333	0.27	CL3239.1_Prunus_armeniaca	0.35	0.69	15.8833	U10942_Prunus_armeniaca	16.97	12.3033	2.36667
U16668_Prunus_armeniaca	11.9833	0.523333	0	CL3340.2_Prunus_armeniaca	9.19333	6.39	72.0667	U5598_Prunus_armeniaca	442.52	582.673	1424.6
CL1683.4_Prunus_armeniaca	12	0.193333	0.07	U21085_Prunus_armeniaca	30.91	44.1133	126.283	CL2779.3_Prunus_armeniaca	4.44667	2.66667	0.0433333
CL3034.2_Prunus_armeniaca	12.0867	4.6	7.68667	CL561.3_Prunus_armeniaca	16.7967	0.27	0.133333	U11055_Prunus_armeniaca	28.1567	19.3667	2.55667
CL1011.7_Prunus_armeniaca	12.0933	0.106667	0	U5508_Prunus_armeniaca	1316.98	579.117	366.537	U12911_Prunus_armeniaca	36.1667	7.51333	0.176667
U14365_Prunus_armeniaca	12.0933	3.21333	3.9	U16502_Prunus_armeniaca	449.453	94.3067	106.197	U5033_Prunus_armeniaca	54.2767	45.72	13.3667
CL1882.2_Prunus_armeniaca	12.1167	0.54	1.02	CL2557.5_Prunus_armeniaca	4.16333	7	22.7967	CL4631.2_Prunus_armeniaca	8	43.9467	13.58
CL784.2_Prunus_armeniaca	12.13	1.87667	1.04333	U21805_Prunus_armeniaca	2.24667	13.6167	23.0867	CL5266.2_Prunus_armeniaca	4.34	31.8467	7.99
U19289_Prunus_armeniaca	12.1333	116.68	228.48	CL4099.1_Prunus_armeniaca	16.23	32.95	67.5067	U21489_Prunus_armeniaca	25.81	19.8967	64.7233
U14669_Prunus_armeniaca	12.1567	2.64333	0.0333333	U5982_Prunus_armeniaca	8.21667	10.5767	49.1367	U5518_Prunus_armeniaca	84.6833	120.05	304.47
U4875_Prunus_armeniaca	12.1633	113.347	417.7	U21252_Prunus_armeniaca	24.71	36.54	96.0833	U17219_Prunus_armeniaca	44.24	47.5533	12.43
CL2262.1_Prunus_armeniaca	12.18	44.3867	36.68	CL3002.1_Prunus_armeniaca	29.4767	45.7667	133.047	U19759_Prunus_armeniaca	0.126667	1.15667	20.2933
U12049_Prunus_armeniaca	12.26	27.1267	37.8833	U21969_Prunus_armeniaca	15.96	5.33333	0.413333	CL5247.11_Prunus_armeniaca	57.6933	74.5	219.76
U8637_Prunus_armeniaca	12.2767	34.5533	51.1267	U11703_Prunus_armeniaca	7.26	7.02333	0.17	CL254.9_Prunus_armeniaca	0.44	7.66333	0.68
CL2454.2_Prunus_armeniaca	12.2933	37.0667	39.0533	CL1475.2_Prunus_armeniaca	0.96	1.45667	42.5533	U11090_Prunus_armeniaca	16.5	8.39667	1.46333
CL1434.3_Prunus_armeniaca	12.3067	28.4133	25.0333	U17714_Prunus_armeniaca	2.48333	2.43	18.2867	U10800_Prunus_armeniaca	100.603	85.7333	217.923
CL1344.4_Prunus_armeniaca	12.3633	2.06333	0.936667	CL1668.6_Prunus_armeniaca	126.44	93.8333	26.7733	U6008_Prunus_armeniaca	32.91	8.49333	0.293333
U19209_Prunus_armeniaca	12.3633	4.84667	1.16667	CL2107.1_Prunus_armeniaca	36.83	18.6633	6.85	CL2918.2_Prunus_armeniaca	0	0.19	5.21333
U11120_Prunus_armeniaca	12.38	346.74	4068.04	CL4647.2_Prunus_armeniaca	37.8867	47.2233	146.62	U16247_Prunus_armeniaca	16.86	14.27	3.77333
U10658_Prunus_armeniaca	12.4133	2.07	1.42667	CL1876.1_Prunus_armeniaca	6.97333	8.49333	30.7033	CL4635.2_Prunus_armeniaca	7.63333	5.40333	21.1967
U18777_Prunus_armeniaca	12.4133	3.83333	7.81333	CL3863.2_Prunus_armeniaca	154.263	100.977	19.2167	U5612_Prunus_armeniaca	345.187	183.143	53.0433
CL2335.1_Prunus_armeniaca	12.44	1.41333	0.44	CL3312.2_Prunus_armeniaca	9.89333	9.98	1.39667	CL4464.1_Prunus_armeniaca	5.18667	9.51333	50.4333
U5914_Prunus_armeniaca	12.4467	26.8033	26.7067	CL2562.1_Prunus_armeniaca	11.1233	27.3467	51.3733	CL4922.1_Prunus_armeniaca	12.9733	17.1833	49.9
U16929_Prunus_armeniaca	12.4633	0.246667	0	U18545_Prunus_armeniaca	5.83333	1.06	32.5267	CL2203.1_Prunus_armeniaca	18.2633	19.6767	5.11667
U13420_Prunus_armeniaca	12.5967	43.2167	15.17	CL1150.6_Prunus_armeniaca	9.27	0.87	0.31	U13792_Prunus_armeniaca	81.1633	75.26	190.177
CL1957.2_Prunus_armeniaca	12.6433	32.4267	63.7867	U12173_Prunus_armeniaca	61.6333	84.8367	307.133	U5947_Prunus_armeniaca	36.8733	18.3133	0.58
U4050_Prunus_armeniaca	12.67	0.266667	0.156667	U5049_Prunus_armeniaca	32.67	49.77	136.5	U14733_Prunus_armeniaca	16.3233	19.8567	56.5633
U5434_Prunus_armeniaca	12.69	50.8533	6.15667	CL1224.2_Prunus_armeniaca	9.62333	6.19333	44.8	U14429_Prunus_armeniaca	8.4	6.39	23.2833
U16919_Prunus_armeniaca	12.72	1.4	0.696667	CL1146.6_Prunus_armeniaca	9.28	21.0633	40.7	U5361_Prunus_armeniaca	98.4633	147.12	615.617
CL667.1_Prunus_armeniaca	12.74	0.236667	0.1	CL4449.1_Prunus_armeniaca	0.136667	0.396667	13.2333	CL4998.1_Prunus_armeniaca	3.77667	0.306667	18.7467
CL3080.2_Prunus_armeniaca	12.75	0.416667	0.703333	U15925_Prunus_armeniaca	55.67	94.7467	213.01	U22044_Prunus_armeniaca	9.96667	4.24	0.306667
U18059_Prunus_armeniaca	12.7567	26.13	25.4967	U11070_Prunus_armeniaca	24.4767	9.99333	0.576667	U14525_Prunus_armeniaca	2.06667	1.65	25.2667
U5380_Prunus_armeniaca	12.7667	43.9767	0.323333	CL1377.1_Prunus_armeniaca	150.617	196.86	566.96	CL4513.1_Prunus_armeniaca	8.01667	7.77667	0.906667
U16838_Prunus_armeniaca	12.7933	40.03	58.8633	CL1897.2_Prunus_armeniaca	22.2733	8.17	1.35667	CL2773.1_Prunus_armeniaca	22.9033	18.72	56.6367
U4360_Prunus_armeniaca	12.8133	5.32333	10.2567	U5915_Prunus_armeniaca	15.7267	32.97	1.76	U21215_Prunus_armeniaca	86.6633	76.4	193.973
CL3771.1_Prunus_armeniaca	12.8133	26.5367	60.61	U9602_Prunus_armeniaca	12.13	15.84	74.68	CL427.11_Prunus_armeniaca	15.1633	20.1533	60.7867
U15993_Prunus_armeniaca	12.8233	1.84333	2.23667	CL4670.2_Prunus_armeniaca	17.0433	24.4767	68.2967	U5798_Prunus_armeniaca	21.2	19.7867	53.8267
U16556_Prunus_armeniaca	12.84	108.847	31.7733	CL1796.2_Prunus_armeniaca	14.2667	2.43	0.906667	U5057_Prunus_armeniaca	10.0067	9.60667	37.0233
U21377_Prunus_armeniaca	12.8433	63.1367	78.8	CL4443.2_Prunus_armeniaca	13.4	2.07667	1.78333	U5183_Prunus_armeniaca	22.27	23.5667	6.93
U22034_Prunus_armeniaca	12.8567	4.05667	3.04333	U10409_Prunus_armeniaca	163.547	279.233	41.6133	U19443_Prunus_armeniaca	17.89	6.79333	0.706667
U21574_Prunus_armeniaca	12.8667	39.5867	21.8667	U10100_Prunus_armeniaca	10.9367	7.84333	45.7133	U12343_Prunus_armeniaca	113.397	159.357	392.613
U9760_Prunus_armeniaca	12.9167	35.6633	18.3133	U16578_Prunus_armeniaca	9.27	28.0633	38.31	U4023_Prunus_armeniaca	8.57333	4.78	0.0533333
CL4640.2_Prunus_armeniaca	12.9433	4.12667	3.71	U14363_Prunus_armeniaca	13.0967	5.82	0.393333	CL1604.1_Prunus_armeniaca	0.416667	0.93	8.40667
U21962_Prunus_armeniaca	12.9733	2.85667	6.13	U16839_Prunus_armeniaca	19.3267	21.02	79.16	CL2452.1_Prunus_armeniaca	34.3333	23.42	67.1933
U4063_Prunus_armeniaca	12.98	0.266667	0.68	U5191_Prunus_armeniaca	30.9267	14.0067	6.58667	U19049_Prunus_armeniaca	24.74	6.25667	0.44
CL5102.1_Prunus_armeniaca	13.04	2.34	0.136667	CL1363.1_Prunus_armeniaca	10.4967	16.8	40.6967	U15487_Prunus_armeniaca	31.3567	40.77	12.81
U18122_Prunus_armeniaca	13.0833	2.33	12.9167	U21435_Prunus_armeniaca	92.32	23.9067	17.9	CL1227.1_Prunus_armeniaca	11.8367	16.8433	3.28667
CL1844.1_Prunus_armeniaca	13.0933	5.07667	1.76	U21333_Prunus_armeniaca	39.67	32.73	144.833	U21165_Prunus_armeniaca	70.5733	112.007	514.89
U17034_Prunus_armeniaca	13.1	3.25333	4.85	U21827_Prunus_armeniaca	18.0733	11.13	0.263333	U14843_Prunus_armeniaca	33.2767	10.9333	36.1567
U14106_Prunus_armeniaca	13.16	1.85	0.366667	U4835_Prunus_armeniaca	37.5233	43.8267	253.99	U7919_Prunus_armeniaca	252.02	137.973	48.2767
CL4634.2_Prunus_armeniaca	13.19	48.93	138.203	U16040_Prunus_armeniaca	2.83667	4.74333	18.3867	CL5247.8_Prunus_armeniaca	67.9	193.157	842.257
U4228_Prunus_armeniaca	13.25	0.666667	1.98	CL356.2_Prunus_armeniaca	0.0333333	0.0466667	8.16667	U17313_Prunus_armeniaca	6.73667	7	28.5667
U21934_Prunus_armeniaca	13.3033	3.28667	4.43333	U5518_Prunus_armeniaca	84.6833	120.05	304.47	U21413_Prunus_armeniaca	3.7	40.7867	105.2
CL1390.2_Prunus_armeniaca	13.3333	0.446667	0	CL4184.2_Prunus_armeniaca	15.9567	3.57333	3.04	U21326_Prunus_armeniaca	14.03	10.5333	145.413
CL2316.1_Prunus_armeniaca	13.3367	151.333	29.08	CL3399.2_Prunus_armeniaca	33.6533	51.5367	167.31	U20553_Prunus_armeniaca	16.7667	31.4033	218.333
CL1969.1_Prunus_armeniaca	13.3367	28.9533	8.37	U5604_Prunus_armeniaca	1329.14	844.033	158.333	U4819_Prunus_armeniaca	63.2467	78.7	216.907
CL4646.1_Prunus_armeniaca	13.3633	3.41667	8.35333	U21168_Prunus_armeniaca	111.313	164.857	404.433	CL2351.2_Prunus_armeniaca	6.44	13.6367	0.68
CL4443.2_Prunus_armeniaca	13.4	2.07667	1.78333	U6406_Prunus_armeniaca	42.99	16.4367	5.72	CL1067.2_Prunus_armeniaca	42.4067	42.64	122.573
U16880_Prunus_armeniaca	13.4033	6.4	6.33333	CL734.2_Prunus_armeniaca	3.58333	15.1233	18.67	U15064_Prunus_armeniaca	8.13667	112.653	280.557
U9748_Prunus_armeniaca	13.4267	28.9667	10.47	CL3653.1_Prunus_armeniaca	46.0633	5.6	8.92667	U19625_Prunus_armeniaca	1179.22	782.193	289.393
U6302_Prunus_armeniaca	13.4533	43.15	80.4133	CL2837.1_Prunus_armeniaca	19.0567	14.3533	3.54667	CL1818.3_Prunus_armeniaca	41.7267	31.66	7.75
U4392_Prunus_armeniaca	13.4767	0.626667	0.87	CL4598.3_Prunus_armeniaca	1.90333	6.45667	11.08	CL1728.1_Prunus_armeniaca	17.1267	20.8833	4.83667
U11130_Prunus_armeniaca	13.5	0.916667	1.08	U5310_Prunus_armeniaca	46.6533	31.7533	9.05	CL2713.1_Prunus_armeniaca	6.07667	6.19	0.75
U17801_Prunus_armeniaca	13.5667	28.2967	45.6533	U16345_Prunus_armeniaca	356.777	565.423	1228.64	U16897_Prunus_armeniaca	14.92	10.8367	2.48
U18883_Prunus_armeniaca	13.5867	3.21333	2.92333	U12102_Prunus_armeniaca	14.8333	34.9433	61.61	CL4458.1_Prunus_armeniaca	14.2767	6.62	24.9967
U15315_Prunus_armeniaca	13.6133	37.06	151.6	CL1818.3_Prunus_armeniaca	41.7267	31.66	7.75	CL811.1_Prunus_armeniaca	100.273	127.32	42.1567
CL4069.2_Prunus_armeniaca	13.64	2.4	0.02	U15461_Prunus_armeniaca	32.2433	13.9767	2.20333	U6455_Prunus_armeniaca	38.1133	21.0833	59.2933
U14716_Prunus_armeniaca	13.66	1.24667	0.256667	CL1244.9_Prunus_armeniaca	6.81333	6.50333	0.466667	U16472_Prunus_armeniaca	4.80333	2.99667	17.6267
U14353_Prunus_armeniaca	13.6633	3.35	7.01333	CL2335.1_Prunus_armeniaca	12.44	1.41333	0.44	CL1125.1_Prunus_armeniaca	1.92333	3.61667	17.2033
U15618_Prunus_armeniaca	13.7533	0.623333	0.143333	CL4581.2_Prunus_armeniaca	112.993	202.18	444.783	CL3699.2_Prunus_armeniaca	1.65333	0.946667	8.00667
U13791_Prunus_armeniaca	13.7667	39.8633	100.41	CL2877.2_Prunus_armeniaca	36.52	10.0167	1.66333	U21252_Prunus_armeniaca	24.71	36.54	96.0833
CL4366.3_Prunus_armeniaca	13.8033	6.7	9.75	U5267_Prunus_armeniaca	65.3533	3.06667	3.56	U16074_Prunus_armeniaca	60.2333	38.8233	112.857
CL4624.2_Prunus_armeniaca	13.8133	32.28	9.23333	CL287.8_Prunus_armeniaca	5.86	0	0.103333	U21404_Prunus_armeniaca	32.1167	36.37	103.143
CL2096.1_Prunus_armeniaca	13.8933	4.00667	7.17	U11114_Prunus_armeniaca	31.23	39.12	113.72	U21111_Prunus_armeniaca	415.257	383.8	920.853
CL1.4_Prunus_armeniaca	13.9033	4.19333	1.00667	U21351_Prunus_armeniaca	36.2767	52.7667	135.533	U8703_Prunus_armeniaca	3.51	3.2	0.143333
CL3843.2_Prunus_armeniaca	13.91	2.32333	0.476667	CL5028.1_Prunus_armeniaca	0.723333	1.09667	28.0933	U17609_Prunus_armeniaca	27.9	69.7733	250.31
CL1611.2_Prunus_armeniaca	13.9167	4.47	2.25667	CL4773.2_Prunus_armeniaca	28.8333	33.96	111.667	CL5159.2_Prunus_armeniaca	35.4567	40.4433	12.7467
U16562_Prunus_armeniaca	13.99	6.19	41.55	U13997_Prunus_armeniaca	25.48	14.34	3.50333	U19401_Prunus_armeniaca	13.49	6.43333	21.8967
CL3994.2_Prunus_armeniaca	13.9967	1.28667	0.0833333	U12343_Prunus_armeniaca	113.397	159.357	392.613	U21429_Prunus_armeniaca	11.6133	42.02	106.16
U810_Prunus_armeniaca	14.0033	61.4067	29.71	CL1390.11_Prunus_armeniaca	22.2133	4.11333	3.07	U21214_Prunus_armeniaca	106.887	61.69	324.193
U12553_Prunus_armeniaca	14.0033	1.74	1.72667	U13656_Prunus_armeniaca	25.3767	26.7567	96.0133	U10033_Prunus_armeniaca	35.0533	22.5967	4.23333
U21643_Prunus_armeniaca	14.01	28.6967	33.36	U15309_Prunus_armeniaca	24.0667	10.24	2.12667	U14512_Prunus_armeniaca	12.05	8.00333	1.65333
CL593.1_Prunus_armeniaca	14.01	2.93333	4.70333	U21892_Prunus_armeniaca	3.90667	9.7	21.81	CL929.1_Prunus_armeniaca	73.31	26.4933	5.99667
CL177.4_Prunus_armeniaca	14.03	0.106667	0.03	U22358_Prunus_armeniaca	4.86667	1.68333	0.103333	U12087_Prunus_armeniaca	1.14667	7.8	26.9133
CL2451.1_Prunus_armeniaca	14.0467	28.02	19.6733	U14530_Prunus_armeniaca	14.47	5.47	1.37	U4868_Prunus_armeniaca	127.723	30	7.14333
CL871.5_Prunus_armeniaca	14.0667	4.36	0.106667	CL2223.1_Prunus_armeniaca	26.0867	17.37	1.01667	U5366_Prunus_armeniaca	147.72	151.043	482.383
U12260_Prunus_armeniaca	14.07	5.63667	1.79333	U13793_Prunus_armeniaca	6.9	33.73	114.28	U21461_Prunus_armeniaca	25.3033	16.9033	63.14
CL3562.1_Prunus_armeniaca	14.0833	3.56333	4.22333	CL1656.2_Prunus_armeniaca	93.3167	191.46	382.767	CL238.3_Prunus_armeniaca	0.933333	0.653333	5.96667
U13194_Prunus_armeniaca	14.0933	35.4567	7.39	U11985_Prunus_armeniaca	63.85	72.3833	375.51	U8374_Prunus_armeniaca	26.02	31.86	7.86333
U18630_Prunus_armeniaca	14.1033	0.463333	0.16	CL4141.3_Prunus_armeniaca	2.73	9.22667	18.1267	U21382_Prunus_armeniaca	23.0667	22.2733	73.4567
U4421_Prunus_armeniaca	14.1433	2.68667	1.66	U21355_Prunus_armeniaca	30.02	27.1433	114.097	CL711.1_Prunus_armeniaca	0.436667	0.06	7.17333
CL1470.3_Prunus_armeniaca	14.22	0.163333	0	CL3750.2_Prunus_armeniaca	28.7267	20.0267	5.31667	U12076_Prunus_armeniaca	28.5767	20.3067	55.5233
U6435_Prunus_armeniaca	14.23	79.4067	52.3767	U155_Prunus_armeniaca	9.70667	0.87	0.0333333	U18626_Prunus_armeniaca	78.3633	74.7667	266.983
U1026_Prunus_armeniaca	14.2333	65.0933	155.237	U17786_Prunus_armeniaca	0.193333	1.27	10.2867	U9798_Prunus_armeniaca	0.0366667	0.246667	9.00333
U21354_Prunus_armeniaca	14.24	98.8367	92.1367	U10041_Prunus_armeniaca	78.1867	21.22	11.0333	CL2959.3_Prunus_armeniaca	15.2767	8.02333	0.16
U8347_Prunus_armeniaca	14.2533	3.02333	2.57333	U13952_Prunus_armeniaca	88.5367	112.91	316.463	U11830_Prunus_armeniaca	20.8533	27.5867	77.3833
CL1796.2_Prunus_armeniaca	14.2667	2.43	0.906667	U13808_Prunus_armeniaca	107.51	109.25	370.263	CL3660.2_Prunus_armeniaca	11.5833	14.3633	46.4533
CL3764.1_Prunus_armeniaca	14.28	2.82	3.43667	CL3554.2_Prunus_armeniaca	7.32333	2.64	0.386667	CL3399.2_Prunus_armeniaca	33.6533	51.5367	167.31
U5819_Prunus_armeniaca	14.3267	29.9933	10.1033	CL238.10_Prunus_armeniaca	63.4867	50.2567	233.883	CL4847.2_Prunus_armeniaca	22.79	15.74	47.2933
CL5121.1_Prunus_armeniaca	14.3333	1.11333	0.263333	U20917_Prunus_armeniaca	16.55	16.6067	2.85333	CL3746.1_Prunus_armeniaca	3.03667	18.3967	2.59
CL683.2_Prunus_armeniaca	14.3333	4.67333	22.64	U16467_Prunus_armeniaca	22.2	0.236667	0.273333	CL2029.1_Prunus_armeniaca	137.233	122.357	46.4933
CL1777.2_Prunus_armeniaca	14.36	0.673333	2.92333	U5579_Prunus_armeniaca	83.39	82.9067	300.733	U14984_Prunus_armeniaca	8.12667	10.3533	34.13
U4785_Prunus_armeniaca	14.3767	1.32	1.29	U9551_Prunus_armeniaca	4.53667	1.09	0.133333	U5652_Prunus_armeniaca	29.7867	40.2467	9.83
U21990_Prunus_armeniaca	14.3767	4.55	1.61667	U5545_Prunus_armeniaca	60.8567	87.98	299.857	CL5294.1_Prunus_armeniaca	250.53	187.923	71.95
U16125_Prunus_armeniaca	14.45	30.6933	32.8367	CL4276.2_Prunus_armeniaca	13.2667	8.56	1.76	U14622_Prunus_armeniaca	16.6833	18.8933	3.45
CL3305.1_Prunus_armeniaca	14.4633	31.96	11.7633	U21282_Prunus_armeniaca	35.2533	61.39	144.02	U12692_Prunus_armeniaca	10.6867	4.11667	26.99
U14530_Prunus_armeniaca	14.47	5.47	1.37	U21175_Prunus_armeniaca	80.2433	105.11	297.47	CL702.2_Prunus_armeniaca	7.01	6.32667	0.22
U10138_Prunus_armeniaca	14.4733	2.32	0.316667	U6008_Prunus_armeniaca	32.91	8.49333	0.293333	CL1168.2_Prunus_armeniaca	126.077	57.2433	18.9233
CL5323.1_Prunus_armeniaca	14.48	35.4933	34.6	U10541_Prunus_armeniaca	6.45	6.67667	33.0333	CL442.1_Prunus_armeniaca	21.1	27.7433	8.59667
CL902.2_Prunus_armeniaca	14.51	3.32667	0.766667	U21839_Prunus_armeniaca	23.92	12.22	2.68	CL4730.1_Prunus_armeniaca	77.83	11.5467	2.28
U15215_Prunus_armeniaca	14.5367	5.04333	44.8433	CL1411.5_Prunus_armeniaca	5.62667	4.87667	0.06	CL547.7_Prunus_armeniaca	9.14	9.42	2.70333
U14155_Prunus_armeniaca	14.54	1.07667	2.30333	U5818_Prunus_armeniaca	8.17333	17.98	40.2733	U19311_Prunus_armeniaca	70.76	75.92	191.28
CL3816.2_Prunus_armeniaca	14.57	0.326667	0.44	U11054_Prunus_armeniaca	114.027	133.24	417.097	CL2289.1_Prunus_armeniaca	11.9667	23.38	5.32
U20542_Prunus_armeniaca	14.5833	39.0533	34.47	U13733_Prunus_armeniaca	54.72	35.0767	13.39	U6180_Prunus_armeniaca	19.07	69.5967	301.457
U16370_Prunus_armeniaca	14.5933	32.4933	31.6033	CL1187.2_Prunus_armeniaca	10.2333	3.18667	1.03333	U14105_Prunus_armeniaca	12.6067	23.13	6.13
U6104_Prunus_armeniaca	14.6267	6.31667	15.72	CL4589.2_Prunus_armeniaca	7.05333	11.7767	30.63	U8841_Prunus_armeniaca	3.17333	13.4467	1.99667
U13802_Prunus_armeniaca	14.6433	54.3567	117.93	CL2193.1_Prunus_armeniaca	29.0267	31.45	7.09333	U20984_Prunus_armeniaca	7.66333	14.0067	112.023
CL1295.2_Prunus_armeniaca	14.65	51.3133	20.2767	U624_Prunus_armeniaca	51.9933	13.4767	10.2567	CL1738.8_Prunus_armeniaca	0	0.15	2.29
U11688_Prunus_armeniaca	14.6633	2.32	4.09	CL4564.1_Prunus_armeniaca	30.0767	57.5133	115.85	U21936_Prunus_armeniaca	6.90333	3.94	21.3667
CL445.2_Prunus_armeniaca	14.6967	0.26	0.363333	U5672_Prunus_armeniaca	0.11	6.67667	18.1067	U6461_Prunus_armeniaca	9.59667	25.6667	94.2133
CL987.3_Prunus_armeniaca	14.7	0.436667	5.03	U11379_Prunus_armeniaca	3.95	1.94667	29.4467	CL2390.1_Prunus_armeniaca	26.8833	11.01	43.5033
CL5239.2_Prunus_armeniaca	14.72	0.243333	0.776667	U21672_Prunus_armeniaca	15.67	14.4267	2.22333	U4225_Prunus_armeniaca	8.48333	8.82667	1.3
U11194_Prunus_armeniaca	14.72	39.0667	81.66	U6084_Prunus_armeniaca	25.3333	1.15	1.56333	CL3769.1_Prunus_armeniaca	131.78	450.587	1069.51
U9331_Prunus_armeniaca	14.7367	0.45	2.85333	U11494_Prunus_armeniaca	249.803	236.217	849.307	U6171_Prunus_armeniaca	49.0733	63.2867	171.73
U21948_Prunus_armeniaca	14.7433	5.37333	0.4	U18715_Prunus_armeniaca	34.0567	52.7567	401.98	U21193_Prunus_armeniaca	53.4733	75.0267	336.553
U20312_Prunus_armeniaca	14.7767	1.01333	0	CL3419.2_Prunus_armeniaca	11.8133	14.94	0.403333	CL3068.1_Prunus_armeniaca	15.62	20.29	69.2767
CL3450.1_Prunus_armeniaca	14.8133	1.12	0.736667	U5454_Prunus_armeniaca	116.193	58.9933	16.94	U11072_Prunus_armeniaca	25.7733	15.92	1.98333
U12259_Prunus_armeniaca	14.8133	5.72	1.69333	CL4589.1_Prunus_armeniaca	1.14667	2.19	8.24333	U10767_Prunus_armeniaca	0.07	0.956667	15.09
U12102_Prunus_armeniaca	14.8333	34.9433	61.61	U11946_Prunus_armeniaca	16.05	0.366667	0.14	U14367_Prunus_armeniaca	8.19333	6.91	0.766667
CL4928.2_Prunus_armeniaca	14.8433	37.6833	31.0533	U9798_Prunus_armeniaca	0.0366667	0.246667	9.00333	CL3002.1_Prunus_armeniaca	29.4767	45.7667	133.047
U14947_Prunus_armeniaca	14.85	0.876667	4.66333	U22348_Prunus_armeniaca	6.49667	1.08667	0.03	U15457_Prunus_armeniaca	19.69	4.49667	19.92
U22038_Prunus_armeniaca	14.88	4.62667	0.0566667	CL1490.2_Prunus_armeniaca	3.24333	15.3267	32.4167	U16538_Prunus_armeniaca	105.647	185.21	70.5267
U4900_Prunus_armeniaca	14.9	58.61	468.083	CL4422.1_Prunus_armeniaca	57.7567	69.28	216.603	CL3541.1_Prunus_armeniaca	2.53667	8.82667	135.75
U8744_Prunus_armeniaca	14.9133	0.683333	1.40333	U4829_Prunus_armeniaca	82.8667	47.13	289.53	CL154.7_Prunus_armeniaca	9.37333	5.46667	0.396667
U18159_Prunus_armeniaca	14.9667	40.88	20.6467	U15600_Prunus_armeniaca	7.55333	8.59	70.1767	CL1341.1_Prunus_armeniaca	3.44667	0.146667	6.51333
U11948_Prunus_armeniaca	14.9967	3.75667	2.43	CL4525.1_Prunus_armeniaca	142.493	60.1833	484	U12783_Prunus_armeniaca	4.21667	2.83667	10.2933
U18404_Prunus_armeniaca	15.01	48.5367	58.3733	U17957_Prunus_armeniaca	0.443333	5.66	6.42333	U21351_Prunus_armeniaca	36.2767	52.7667	135.533
U22013_Prunus_armeniaca	15.01	2.14667	0.286667	U10679_Prunus_armeniaca	55.9533	83.57	197.993	U10617_Prunus_armeniaca	5.5	9.69667	1.26
CL4923.2_Prunus_armeniaca	15.1167	4.63	1.76667	CL5153.2_Prunus_armeniaca	39.42	24.85	6.15667	CL652.2_Prunus_armeniaca	4.44333	3.33667	13.5
U4249_Prunus_armeniaca	15.1567	4.05333	1.17667	U21198_Prunus_armeniaca	58.7533	93.99	212.563	U5568_Prunus_armeniaca	1.23	231.04	879.057
U14563_Prunus_armeniaca	15.1567	1.38333	0.0366667	U11068_Prunus_armeniaca	34.3433	14.9967	1.99	CL459.2_Prunus_armeniaca	0.276667	4.84	18.3233
CL4993.1_Prunus_armeniaca	15.1667	38.4	18.4567	CL4064.1_Prunus_armeniaca	63.1	67.1467	310.547	U17393_Prunus_armeniaca	51.0433	43.0833	116.52
U13735_Prunus_armeniaca	15.1733	6.74	152.673	U21889_Prunus_armeniaca	21.95	12.37	0.26	U9566_Prunus_armeniaca	13	5.36667	42.7967
U16414_Prunus_armeniaca	15.1767	5.17	7.82667	CL2182.1_Prunus_armeniaca	18.48	0.366667	0.35	CL1292.1_Prunus_armeniaca	0.24	0.453333	16.5167
U18348_Prunus_armeniaca	15.18	5.18	0.55	U6060_Prunus_armeniaca	98.06	81.61	20.0467	U13648_Prunus_armeniaca	70.0433	63.2633	179.717
CL402.4_Prunus_armeniaca	15.1967	0.123333	0.113333	U9293_Prunus_armeniaca	2.12	4.59667	16.0733	U15593_Prunus_armeniaca	54.3667	37.86	204.67
CL452.4_Prunus_armeniaca	15.1967	0.263333	0.516667	U21781_Prunus_armeniaca	26.15	17.0967	5.08333	U17964_Prunus_armeniaca	106.68	23.3967	90.6867
U17095_Prunus_armeniaca	15.3067	7.26	10.2467	U17346_Prunus_armeniaca	5.77	1.54333	0.0966667	U5822_Prunus_armeniaca	2.66667	9.13	44.9133
CL801.2_Prunus_armeniaca	15.3533	41.1367	32.5833	U12210_Prunus_armeniaca	86.97	76.3733	531.183	CL86.3_Prunus_armeniaca	14.3833	11.23	2.32
U18475_Prunus_armeniaca	15.3833	6.15333	3.39667	CL1602.2_Prunus_armeniaca	11.2767	6.71	1.34	U21485_Prunus_armeniaca	45.0533	14.4	54.34
U21999_Prunus_armeniaca	15.3867	3.20667	0.95	U21131_Prunus_armeniaca	140.41	208.393	491.243	U13910_Prunus_armeniaca	59.8567	71.0333	178.683
U4475_Prunus_armeniaca	15.4267	72.8833	43.5033	CL5247.10_Prunus_armeniaca	42.86	71.7833	471.97	U17193_Prunus_armeniaca	7.09667	9.47333	2.24667
U18234_Prunus_armeniaca	15.44	41.55	27.24	CL5263.1_Prunus_armeniaca	3.88	1.51	0.216667	CL3949.1_Prunus_armeniaca	9.41333	11.4067	36.7933
U12080_Prunus_armeniaca	15.5	5.25333	1.42667	U13198_Prunus_armeniaca	45.55	57.5767	158.25	U5997_Prunus_armeniaca	4.04667	8.07	56.8
U15074_Prunus_armeniaca	15.5067	31.6833	37.9167	U4362_Prunus_armeniaca	8.59667	7.25667	0.136667	U20158_Prunus_armeniaca	385.76	185.133	611.143
U16940_Prunus_armeniaca	15.54	32.99	61.7867	U9601_Prunus_armeniaca	38.38	12.55	7.85	U21542_Prunus_armeniaca	25.5267	17.77	61.1867
CL4752.2_Prunus_armeniaca	15.5667	34.2367	34.5867	CL3959.1_Prunus_armeniaca	97.3567	127.08	323.023	U21175_Prunus_armeniaca	80.2433	105.11	297.47
CL1593.2_Prunus_armeniaca	15.5733	2.9	4.74667	CL2842.3_Prunus_armeniaca	24.7133	4.59333	1.12667	U11854_Prunus_armeniaca	6.03	10.8567	1.59333
U18976_Prunus_armeniaca	15.5767	5.96	3.69667	U21848_Prunus_armeniaca	7.20667	9.71667	30.91	U4092_Prunus_armeniaca	22.1633	17.8667	2.71667
CL1526.1_Prunus_armeniaca	15.6033	96.68	19.56	U4819_Prunus_armeniaca	63.2467	78.7	216.907	CL2464.1_Prunus_armeniaca	6.26	2.50667	16.56
U9982_Prunus_armeniaca	15.61	32.1467	21.7567	U10288_Prunus_armeniaca	76.5267	175.777	311.687	CL2040.2_Prunus_armeniaca	37.2467	52.27	17.05
U19158_Prunus_armeniaca	15.6433	6.04	3.63667	U5213_Prunus_armeniaca	1.83667	5.23333	18.2867	U6219_Prunus_armeniaca	15.59	10.26	1.67333
CL632.1_Prunus_armeniaca	15.6967	2.7	0.03	U16838_Prunus_armeniaca	12.7933	40.03	58.8633	U10733_Prunus_armeniaca	8.59667	5.01333	0.316667
U707_Prunus_armeniaca	15.7033	3.40333	1.77333	U18669_Prunus_armeniaca	15.8633	8.55667	0.253333	U5571_Prunus_armeniaca	38.1	36.92	118.353
U8617_Prunus_armeniaca	15.7067	2.13667	6.20333	CL2971.1_Prunus_armeniaca	21.2933	1.12333	0.703333	U16040_Prunus_armeniaca	2.83667	4.74333	18.3867
U16048_Prunus_armeniaca	15.7133	5.11667	0.316667	U16946_Prunus_armeniaca	505.937	581.537	1654.96	CL5070.2_Prunus_armeniaca	15.1167	26.3133	65.2467
U5915_Prunus_armeniaca	15.7267	32.97	1.76	U17850_Prunus_armeniaca	15.9567	7.42667	2.38667	CL2442.1_Prunus_armeniaca	4.25	11.93	2.59
U228_Prunus_armeniaca	15.7533	6.37	0.766667	U10369_Prunus_armeniaca	32.49	37.57	127.223	U1026_Prunus_armeniaca	14.2333	65.0933	155.237
CL3949.2_Prunus_armeniaca	15.76	36.92	166.827	U21086_Prunus_armeniaca	13.2333	19.2667	147.67	CL5089.1_Prunus_armeniaca	14.0533	9.28333	35.4067
U4388_Prunus_armeniaca	15.78	1.58333	0	CL1906.7_Prunus_armeniaca	81.51	4.21667	14.7267	CL765.3_Prunus_armeniaca	5.67667	11.8067	2.39
CL2146.2_Prunus_armeniaca	15.7833	6.46	2.95667	CL4669.1_Prunus_armeniaca	15.1267	26.7167	54.0967	U14653_Prunus_armeniaca	10.5133	2.15	0.0833333
U10249_Prunus_armeniaca	15.8067	45.3833	124.723	U10931_Prunus_armeniaca	225.923	8.98667	26.9633	U12391_Prunus_armeniaca	14.2833	23.2267	3.22667
CL1214.1_Prunus_armeniaca	15.8133	3.32333	7.84667	CL3146.2_Prunus_armeniaca	19.6167	13.5633	81.9167	U9962_Prunus_armeniaca	17.67	22.2067	78.38
CL871.1_Prunus_armeniaca	15.8533	4.42333	1.59	U21608_Prunus_armeniaca	7.06667	32.4633	40.5567	CL4491.1_Prunus_armeniaca	146.943	90.8667	292.76
U21956_Prunus_armeniaca	15.91	3.03	6.21667	U14121_Prunus_armeniaca	0.776667	2.15333	9.88	U4815_Prunus_armeniaca	102.67	118.25	44.0533
CL2979.3_Prunus_armeniaca	15.91	5.33	0.673333	CL268.2_Prunus_armeniaca	1.53667	1072.49	439.927	CL5260.1_Prunus_armeniaca	23.79	39.0933	126.59
CL4184.2_Prunus_armeniaca	15.9567	3.57333	3.04	CL4326.2_Prunus_armeniaca	0.23	1.15333	6.83667	U10171_Prunus_armeniaca	22.8133	23.4367	61.2167
U17850_Prunus_armeniaca	15.9567	7.42667	2.38667	CL86.3_Prunus_armeniaca	14.3833	11.23	2.32	U14083_Prunus_armeniaca	0.41	0.696667	12.3467
U21969_Prunus_armeniaca	15.96	5.33333	0.413333	CL2879.2_Prunus_armeniaca	3.7	1.33333	0.0633333	U11813_Prunus_armeniaca	42.01	19.4567	5.25333
U17747_Prunus_armeniaca	15.9667	0.956667	0.123333	U21691_Prunus_armeniaca	7.32	16.8467	37.6733	U21560_Prunus_armeniaca	34.29	28.6167	9.77
U5896_Prunus_armeniaca	15.9733	4.05333	8.51333	U13421_Prunus_armeniaca	22.5433	8.84333	1.71667	CL3896.1_Prunus_armeniaca	5.37667	0.89	6.09333
CL467.2_Prunus_armeniaca	15.99	4.1	0.0133333	U11204_Prunus_armeniaca	1486.22	2642.44	4811.46	U16678_Prunus_armeniaca	0	0.73	11.66
CL1590.2_Prunus_armeniaca	16.0033	0.2	0.946667	CL3263.2_Prunus_armeniaca	17.4467	3.24667	0.493333	CL4362.2_Prunus_armeniaca	7.99667	6.35333	0.876667
U5020_Prunus_armeniaca	16.0267	42.2367	1.40667	CL3835.1_Prunus_armeniaca	19.41	4.76333	90.78	CL2452.3_Prunus_armeniaca	156.763	108.78	255.94
U14362_Prunus_armeniaca	16.0433	5.80667	0.49	U21595_Prunus_armeniaca	40.2233	30.0133	6.14667	U21246_Prunus_armeniaca	92.6167	52.76	145.39
U10427_Prunus_armeniaca	16.05	87.0967	94.5067	CL1229.2_Prunus_armeniaca	10.2267	6.13	1.18333	U21445_Prunus_armeniaca	33.04	16.0633	75.2533
U11946_Prunus_armeniaca	16.05	0.366667	0.14	U18066_Prunus_armeniaca	20	12.1033	3.72333	U440_Prunus_armeniaca	24.6933	25.5633	116.757
U5776_Prunus_armeniaca	16.13	45.5767	14.6967	CL3441.1_Prunus_armeniaca	11.5567	5.04	0.536667	CL227.1_Prunus_armeniaca	13.66	9.42333	1.40333
CL1657.1_Prunus_armeniaca	16.1733	5.73	13.4067	U13401_Prunus_armeniaca	47.8533	62.6233	166.97	U21160_Prunus_armeniaca	90.0233	131.183	389.31
CL690.6_Prunus_armeniaca	16.1933	4.49667	0	CL2763.3_Prunus_armeniaca	5.42667	2.86333	24.9667	CL2674.2_Prunus_armeniaca	102.753	75.1233	191.333
CL2504.2_Prunus_armeniaca	16.2	3.09333	0.71	U19993_Prunus_armeniaca	8.96333	4.92	0.876667	U5133_Prunus_armeniaca	39.3033	34.5467	90.6933
CL107.3_Prunus_armeniaca	16.2067	4.01333	0.483333	CL1292.1_Prunus_armeniaca	0.24	0.453333	16.5167	U12006_Prunus_armeniaca	7.51	1.48	11.91
U4209_Prunus_armeniaca	16.2167	1.65667	14.6633	U16459_Prunus_armeniaca	59.9567	29.7033	6.72	U12431_Prunus_armeniaca	0	0.206667	16.94
CL4099.1_Prunus_armeniaca	16.23	32.95	67.5067	U13085_Prunus_armeniaca	9.3	5.81667	0.936667	CL5063.2_Prunus_armeniaca	4.35333	3.71333	12.64
U4307_Prunus_armeniaca	16.29	4.64667	0.826667	CL2188.5_Prunus_armeniaca	3.59333	0.0833333	0.05	U5449_Prunus_armeniaca	31.21	29.8967	5.75333
CL1569.6_Prunus_armeniaca	16.2933	1.09667	3.40333	CL1818.5_Prunus_armeniaca	0.2	1.78667	11.1333	U16111_Prunus_armeniaca	127.243	121.357	29.1633
U5635_Prunus_armeniaca	16.2967	52.27	53.2833	U18038_Prunus_armeniaca	111.23	60.2433	30.8867	CL1922.2_Prunus_armeniaca	1.19	0.683333	4.7
U15216_Prunus_armeniaca	16.3267	6.89667	12.7333	U15556_Prunus_armeniaca	17.59	27.7433	163.413	U21498_Prunus_armeniaca	48.28	11.9	0.71
U13858_Prunus_armeniaca	16.3667	0.986667	1.30667	U21362_Prunus_armeniaca	86.2467	48.4433	21.5867	CL9.2_Prunus_armeniaca	4.34333	4.85667	0.87
U11504_Prunus_armeniaca	16.39	0.36	0.133333	U17364_Prunus_armeniaca	9.18333	15.3633	40.12	U6131_Prunus_armeniaca	26.7033	10.54	49.6233
U4155_Prunus_armeniaca	16.3967	5.12	17.3833	U17855_Prunus_armeniaca	4.53333	10.19	23.3367	CL2310.2_Prunus_armeniaca	50.7667	10.1033	45.12
U4425_Prunus_armeniaca	16.4	4.23333	9.12667	CL1808.2_Prunus_armeniaca	0.09	3.86333	13.8567	CL5247.7_Prunus_armeniaca	34.35	152.417	584.173
U630_Prunus_armeniaca	16.45	6.83	10.2633	U4096_Prunus_armeniaca	27.4733	14.2767	4.3	CL2959.1_Prunus_armeniaca	13.2967	8.28333	0.22
U14891_Prunus_armeniaca	16.4633	46.75	34.7633	U15508_Prunus_armeniaca	4.67667	7.53333	32.8	CL1466.1_Prunus_armeniaca	3.37	3.21	14.4333
CL470.5_Prunus_armeniaca	16.58	0.27	0	U10426_Prunus_armeniaca	219.07	193.397	715.903	U10742_Prunus_armeniaca	141.723	38.2367	142.433
CL504.1_Prunus_armeniaca	16.5867	7.14	16.2233	U17027_Prunus_armeniaca	34.39	110.153	118.893	CL515.3_Prunus_armeniaca	180.88	67.8533	258.627
U5560_Prunus_armeniaca	16.59	3.45	6.82667	U9800_Prunus_armeniaca	15.8433	18.5933	58.6867	CL4531.2_Prunus_armeniaca	315.94	471.857	2723.32
U4311_Prunus_armeniaca	16.6333	3.97	0.283333	CL3633.2_Prunus_armeniaca	12.0933	7.45667	1.11	CL1233.2_Prunus_armeniaca	7.35333	10.06	2.55
CL1328.2_Prunus_armeniaca	16.6733	2.13	0.11	U13058_Prunus_armeniaca	26.32	22.5533	206.2	U749_Prunus_armeniaca	11.2067	2.93333	21.2833
CL3196.2_Prunus_armeniaca	16.6733	2.91333	2.91	U21307_Prunus_armeniaca	28.1833	41.1533	116.083	U12872_Prunus_armeniaca	40.66	34.8767	97.5767
U18186_Prunus_armeniaca	16.6967	38.4033	23.73	CL472.1_Prunus_armeniaca	28.8533	51.2567	108.167	U4732_Prunus_armeniaca	41.4967	65.6667	175.513
U10877_Prunus_armeniaca	16.6967	4.66333	0.563333	CL5294.1_Prunus_armeniaca	250.53	187.923	71.95	U21352_Prunus_armeniaca	1.28333	27.4833	129.547
U10704_Prunus_armeniaca	16.7833	1.26333	3.73333	CL4447.1_Prunus_armeniaca	46.61	49.85	158.837	U10294_Prunus_armeniaca	63.5767	91.21	276.247
CL1274.1_Prunus_armeniaca	16.7867	3.17333	0.426667	U18688_Prunus_armeniaca	0.31	1.02667	9.34667	U15508_Prunus_armeniaca	4.67667	7.53333	32.8
U4370_Prunus_armeniaca	16.7933	0.236667	1.84	CL4819.2_Prunus_armeniaca	97.2967	79.32	322.943	U19945_Prunus_armeniaca	17.7667	11.3	89.29
CL561.3_Prunus_armeniaca	16.7967	0.27	0.133333	U11230_Prunus_armeniaca	9.52	3.93667	0.523333	CL4624.2_Prunus_armeniaca	13.8133	32.28	9.23333
CL2288.4_Prunus_armeniaca	16.82	85.1867	67.13	U21300_Prunus_armeniaca	32.6	95.1233	111.56	CL5254.1_Prunus_armeniaca	3.56333	6.08333	0.386667
CL2854.1_Prunus_armeniaca	16.8267	5.94	10.1667	CL5201.2_Prunus_armeniaca	3.99667	2.21	0.0966667	U21825_Prunus_armeniaca	28.82	10.12	1.77333
U13464_Prunus_armeniaca	16.84	0.693333	1.03333	U21746_Prunus_armeniaca	40.79	0.653333	1.63667	CL2242.2_Prunus_armeniaca	4.93333	1.67	8.85667
U11377_Prunus_armeniaca	16.8633	38.6833	26.45	U13146_Prunus_armeniaca	987.123	314.533	296.203	CL3980.2_Prunus_armeniaca	46.4833	60.2367	148.56
U6214_Prunus_armeniaca	16.9033	81.3533	16.4133	CL1324.2_Prunus_armeniaca	16.8967	17.6133	0.08	CL308.2_Prunus_armeniaca	3.31	9.7	31.7167
CL2998.2_Prunus_armeniaca	16.92	2.42667	0.54	U20213_Prunus_armeniaca	21.5667	32.5667	335.01	U21503_Prunus_armeniaca	31.8867	55.85	17.0733
U16912_Prunus_armeniaca	16.9333	3.86667	3.04667	CL2439.1_Prunus_armeniaca	6.73	9.29667	0.706667	CL2557.5_Prunus_armeniaca	4.16333	7	22.7967
CL4995.2_Prunus_armeniaca	16.9467	5.91	3.39333	CL4361.1_Prunus_armeniaca	9.08333	12.4067	1.11667	CL1237.1_Prunus_armeniaca	842.573	712.557	31.3533
U4450_Prunus_armeniaca	16.95	4.69667	0.673333	CL2307.2_Prunus_armeniaca	8.46333	2.30667	0.7	U11068_Prunus_armeniaca	34.3433	14.9967	1.99
U17127_Prunus_armeniaca	16.9633	3.58333	1.48333	U18597_Prunus_armeniaca	3.6	1.92667	0.293333	U14096_Prunus_armeniaca	6.03667	1.53333	7.53667
CL2806.2_Prunus_armeniaca	16.9833	4.89	6.28333	U5805_Prunus_armeniaca	15.3167	17.8367	64.0267	CL2779.4_Prunus_armeniaca	4.43	3.88333	0.0266667
U20303_Prunus_armeniaca	17.14	120.64	124.14	CL4546.2_Prunus_armeniaca	7.69	1.62333	0.236667	U10203_Prunus_armeniaca	15.9033	26.56	6.36333
U11971_Prunus_armeniaca	17.25	57.7133	5.24333	U5598_Prunus_armeniaca	442.52	582.673	1424.6	U496_Prunus_armeniaca	91.9333	105.1	251.397
U14553_Prunus_armeniaca	17.26	2.17667	0.09	U21114_Prunus_armeniaca	445.47	229.007	132.493	U13233_Prunus_armeniaca	13.3	5.36333	22.15
U6342_Prunus_armeniaca	17.2933	4.71667	6.04333	U15877_Prunus_armeniaca	1.97667	2.11	17.3633	U11125_Prunus_armeniaca	460.073	274.207	109.433
CL1882.1_Prunus_armeniaca	17.31	2.49667	11.0633	U4069_Prunus_armeniaca	4.01667	14.18	25.8833	CL1591.2_Prunus_armeniaca	2.88	3.14667	11.62
U15742_Prunus_armeniaca	17.34	5.04	0.0666667	U4668_Prunus_armeniaca	43.08	59.5867	198.513	CL4647.2_Prunus_armeniaca	37.8867	47.2233	146.62
U14552_Prunus_armeniaca	17.34	6.18667	15.94	CL4319.2_Prunus_armeniaca	3.13333	5.28667	14.31	CL4422.1_Prunus_armeniaca	57.7567	69.28	216.603
CL967.3_Prunus_armeniaca	17.4433	7.98667	0.673333	U21655_Prunus_armeniaca	5.81333	10.3033	49.3267	CL5346.2_Prunus_armeniaca	0.793333	0.783333	7.31333
CL3263.2_Prunus_armeniaca	17.4467	3.24667	0.493333	CL3594.1_Prunus_armeniaca	5.22333	2.35667	0.243333	CL4.3_Prunus_armeniaca	40.6	36.4667	12.76
CL311.3_Prunus_armeniaca	17.4567	7.24	1.50333	U107_Prunus_armeniaca	4.89333	8.1	20.2467	U6274_Prunus_armeniaca	43.4067	49.73	148.523
CL2708.1_Prunus_armeniaca	17.4767	4.83333	3.82333	CL2147.3_Prunus_armeniaca	14.7	8.03	2.95667	U21086_Prunus_armeniaca	13.2333	19.2667	147.67
U15227_Prunus_armeniaca	17.6	5.36667	15.8167	U12821_Prunus_armeniaca	19.0933	56.9033	82.5633	CL3218.2_Prunus_armeniaca	0.82	3.48667	21.6467
U14069_Prunus_armeniaca	17.6033	6.61333	23.7667	CL1604.4_Prunus_armeniaca	10.55	26.7567	39.5933	U1301_Prunus_armeniaca	0	0.02	3.54667
U17129_Prunus_armeniaca	17.61	35.1367	42.7033	CL4063.2_Prunus_armeniaca	18.2967	17.75	2.73333	CL1099.1_Prunus_armeniaca	4.15667	9.37667	1.39333
CL1506.3_Prunus_armeniaca	17.64	1.82667	0.6	U13729_Prunus_armeniaca	3.33667	0.563333	0.0333333	U5035_Prunus_armeniaca	14.1467	6.96667	0.89
U8272_Prunus_armeniaca	17.6467	0.196667	0	CL1274.1_Prunus_armeniaca	16.7867	3.17333	0.426667	CL1484.1_Prunus_armeniaca	40.6333	46.1333	122.227
U21959_Prunus_armeniaca	17.6467	3.70667	2.45667	CL4362.2_Prunus_armeniaca	7.99667	6.35333	0.876667	U17520_Prunus_armeniaca	27.99	23.4667	65.41
CL1606.1_Prunus_armeniaca	17.66	8.55667	6.16	CL576.1_Prunus_armeniaca	19.03	8.07	1.07	U21307_Prunus_armeniaca	28.1833	41.1533	116.083
U5904_Prunus_armeniaca	17.6667	1.70333	1.46333	U12647_Prunus_armeniaca	23.9067	45.1933	86.18	U12173_Prunus_armeniaca	61.6333	84.8367	307.133
U14316_Prunus_armeniaca	17.6733	6.37333	20.3333	U7141_Prunus_armeniaca	7.61	0.983333	0.12	CL1436.1_Prunus_armeniaca	0.563333	13.4233	0.17
CL2732.1_Prunus_armeniaca	17.7233	2.22667	1.42	CL361.3_Prunus_armeniaca	1.29333	9.35333	13.29	CL1912.4_Prunus_armeniaca	3.17667	1.21333	8.81
U21471_Prunus_armeniaca	17.7367	44.5167	59.5267	U4960_Prunus_armeniaca	79.24	125.387	270.81	U17555_Prunus_armeniaca	8.81	4.16667	0.336667
U11294_Prunus_armeniaca	17.78	0.72	0.233333	CL3927.1_Prunus_armeniaca	31.2067	54.9967	109.52	CL1331.2_Prunus_armeniaca	53.9267	30.71	9.90333
U19468_Prunus_armeniaca	17.8267	41.84	22.4367	U17169_Prunus_armeniaca	13.0867	8.20667	0.78	U21168_Prunus_armeniaca	111.313	164.857	404.433
U16908_Prunus_armeniaca	17.8467	40.45	22.3233	U13701_Prunus_armeniaca	4.93	15.6767	24.9833	CL40.4_Prunus_armeniaca	1.95333	5.67	0.28
U4696_Prunus_armeniaca	17.8533	2.22333	20.36	CL678.1_Prunus_armeniaca	85.43	30.43	19.46	CL4428.1_Prunus_armeniaca	11.8767	11.1567	34.1967
U19443_Prunus_armeniaca	17.89	6.79333	0.706667	U21687_Prunus_armeniaca	7.15	24.11	30.7033	CL2915.2_Prunus_armeniaca	29.6433	20.5567	50.4933
CL1273.12_Prunus_armeniaca	17.9167	0.263333	0	U17939_Prunus_armeniaca	25.6967	22.5467	5.72667	U18715_Prunus_armeniaca	34.0567	52.7567	401.98
CL732.2_Prunus_armeniaca	17.93	7.27667	12.4533	CL427.11_Prunus_armeniaca	15.1633	20.1533	60.7867	U15015_Prunus_armeniaca	19.64	14.9333	52.9267
CL2545.2_Prunus_armeniaca	17.9367	45.0367	47.18	CL5070.1_Prunus_armeniaca	12.7167	14.2967	44.8233	U13398_Prunus_armeniaca	50.2233	29.7133	6.38333
U11119_Prunus_armeniaca	18.0967	536.263	5830.64	CL3705.2_Prunus_armeniaca	3.16667	2.40667	0.0666667	U12592_Prunus_armeniaca	46.4333	30.5833	86.0267
CL2929.3_Prunus_armeniaca	18.0967	8.87	5.58	CL5142.1_Prunus_armeniaca	10.63	6.49	0.0533333	CL1535.1_Prunus_armeniaca	13.61	19.72	3.33333
U10269_Prunus_armeniaca	18.1133	2.09333	0.28	U14563_Prunus_armeniaca	15.1567	1.38333	0.0366667	U4736_Prunus_armeniaca	0	0.136667	9.10667
U14707_Prunus_armeniaca	18.1167	7.63667	13.8233	CL5323.2_Prunus_armeniaca	7.87667	2.24	0.126667	U13997_Prunus_armeniaca	25.48	14.34	3.50333
U6013_Prunus_armeniaca	18.1433	5.21	16.7933	CL200.3_Prunus_armeniaca	380.107	46.02	4.75333	CL971.2_Prunus_armeniaca	41.0267	6.12333	83.5867
CL4000.2_Prunus_armeniaca	18.1433	38.8933	88.1167	CL1979.1_Prunus_armeniaca	32.8133	18.0967	7.65667	U22038_Prunus_armeniaca	14.88	4.62667	0.0566667
U17286_Prunus_armeniaca	18.1633	5.71	0.91	U20433_Prunus_armeniaca	11.1467	36.15	38.8933	U12107_Prunus_armeniaca	128.353	123.137	289.677
U4186_Prunus_armeniaca	18.1667	5.12	4.99667	U6036_Prunus_armeniaca	38.36	29.6267	144.323	U16272_Prunus_armeniaca	53.5033	57.8	146.96
CL1906.3_Prunus_armeniaca	18.2567	0.37	0.0333333	U5212_Prunus_armeniaca	16.2733	5.31667	63.8267	U17972_Prunus_armeniaca	21.03	67.0733	176.023
CL3498.3_Prunus_armeniaca	18.2667	4.83	3.25	U11426_Prunus_armeniaca	18.8033	13.4533	93.6133	U9469_Prunus_armeniaca	6.78333	31.0167	9.06333
U11320_Prunus_armeniaca	18.3633	4.58333	4.59	CL4443.1_Prunus_armeniaca	6.34333	2.09667	0.136667	U12741_Prunus_armeniaca	0.633333	5.59333	39.6333
U11131_Prunus_armeniaca	18.3667	1.33333	1.65333	U5115_Prunus_armeniaca	7.98333	0.4	0.303333	CL1483.4_Prunus_armeniaca	19.2067	18.3067	6.14667
CL140.1_Prunus_armeniaca	18.37	6.23	11.2767	U17724_Prunus_armeniaca	161.073	309.86	600.68	U21595_Prunus_armeniaca	40.2233	30.0133	6.14667
U4631_Prunus_armeniaca	18.3833	39.32	36.3667	CL3431.4_Prunus_armeniaca	8.88	4.24333	0.973333	U4789_Prunus_armeniaca	73.8	81.46	224.567
U11043_Prunus_armeniaca	18.3867	81.9667	220.853	CL1909.2_Prunus_armeniaca	14.7567	28.1733	57.1167	CL4649.2_Prunus_armeniaca	0	0.0966667	4.01
U17970_Prunus_armeniaca	18.3933	48.7867	5.21	CL1159.2_Prunus_armeniaca	71.85	19.35	7.51333	U12149_Prunus_armeniaca	14.56	24.16	61.6967
U16202_Prunus_armeniaca	18.4167	6.47	6.45	U19626_Prunus_armeniaca	12.88	12.4967	2.21	CL3705.2_Prunus_armeniaca	3.16667	2.40667	0.0666667
U5496_Prunus_armeniaca	18.4367	5.82667	0.34	U13655_Prunus_armeniaca	46.4733	32.7433	153.013	CL1156.1_Prunus_armeniaca	93.42	34.48	118.54
U8700_Prunus_armeniaca	18.4433	3.83	5.61333	CL3581.1_Prunus_armeniaca	41.6333	94.7	414.407	U21367_Prunus_armeniaca	53.28	77.5067	27.68
CL2182.1_Prunus_armeniaca	18.48	0.366667	0.35	U22295_Prunus_armeniaca	6.44	1.64	0.186667	U20983_Prunus_armeniaca	40.4133	51.28	143.553
U20634_Prunus_armeniaca	18.56	0.18	0.106667	U12214_Prunus_armeniaca	47.8233	29.3133	8.47333	U11692_Prunus_armeniaca	15.5733	16.97	5.01
U13428_Prunus_armeniaca	18.5633	158.417	139.813	CL3399.1_Prunus_armeniaca	205.357	261.74	662.76	CL4.1_Prunus_armeniaca	1.53667	3.99	0.146667
CL4753.2_Prunus_armeniaca	18.58	41.2433	65.9133	U16111_Prunus_armeniaca	127.243	121.357	29.1633	U5778_Prunus_armeniaca	9.46667	6.50667	25.6733
U10943_Prunus_armeniaca	18.5967	0.626667	0	U18404_Prunus_armeniaca	15.01	48.5367	58.3733	U20213_Prunus_armeniaca	21.5667	32.5667	335.01
U17638_Prunus_armeniaca	18.62	68.9267	195.593	CL2825.2_Prunus_armeniaca	1.48333	2.42667	8.81667	U11149_Prunus_armeniaca	32.9467	45.85	115.143
U10878_Prunus_armeniaca	18.6567	6.52333	0.98	U16505_Prunus_armeniaca	10.5567	6.33667	1.30333	U16326_Prunus_armeniaca	16.1633	11.2733	35.8833
CL4825.2_Prunus_armeniaca	18.7	3.46	19.02	U19881_Prunus_armeniaca	100.76	5.14	8.22	U17955_Prunus_armeniaca	0.976667	0.296667	3.88667
CL4101.2_Prunus_armeniaca	18.75	2.97667	5.09667	CL713.4_Prunus_armeniaca	8.76667	0.213333	0.93	U12397_Prunus_armeniaca	19.3733	17.8267	2.35
CL82.12_Prunus_armeniaca	18.8267	3.22333	1.68667	CL4922.1_Prunus_armeniaca	12.9733	17.1833	49.9	U388_Prunus_armeniaca	0.626667	3.21	15.8967
U14853_Prunus_armeniaca	18.8333	45.5533	10.8167	CL566.6_Prunus_armeniaca	145.83	215.827	467.267	CL3487.2_Prunus_armeniaca	72.9867	49.43	124.333
CL2330.7_Prunus_armeniaca	18.8767	6.43	6.07667	U21850_Prunus_armeniaca	20.86	11.31	3.51667	U11013_Prunus_armeniaca	7.90333	7.94	0.0333333
U18911_Prunus_armeniaca	18.8867	8.11	15.2267	U21174_Prunus_armeniaca	88.08	101.947	295	U21487_Prunus_armeniaca	9.20667	80.7367	29.5133
U7903_Prunus_armeniaca	18.96	40.0867	62.2833	CL3906.1_Prunus_armeniaca	0.793333	1.11333	8.6	CL2847.2_Prunus_armeniaca	3.51333	7.06	21.3567
CL2980.1_Prunus_armeniaca	18.9667	5.89	3.30667	U5202_Prunus_armeniaca	23.84	25.6067	2.42667	CL2981.5_Prunus_armeniaca	0.283333	7.46667	29.0467
CL2818.2_Prunus_armeniaca	18.98	7.70333	3.20667	CL3006.1_Prunus_armeniaca	131.7	19.4133	33.4467	U10003_Prunus_armeniaca	30.4467	41.4933	11.96
U306_Prunus_armeniaca	18.99	0.863333	0.61	U12463_Prunus_armeniaca	6.15333	2.69	0.0333333	CL2445.2_Prunus_armeniaca	52.6833	51.44	126.513
U18736_Prunus_armeniaca	19	2.61333	0.966667	U663_Prunus_armeniaca	12.3367	21.8633	54.0633	U5773_Prunus_armeniaca	36.96	24.04	8.2
U6180_Prunus_armeniaca	19.07	69.5967	301.457	U17994_Prunus_armeniaca	19.5533	18.98	1.57333	U21289_Prunus_armeniaca	29.7867	52.4167	141.11
CL4142.1_Prunus_armeniaca	19.0733	7.68	1.16333	U13422_Prunus_armeniaca	145.733	69.9033	16.4733	U9960_Prunus_armeniaca	22.6	26.2433	101.737
U13237_Prunus_armeniaca	19.0767	41.6733	11.2267	CL1523.6_Prunus_armeniaca	3.66333	2.81	0.286667	U13292_Prunus_armeniaca	17.6333	15.13	2.42667
U12821_Prunus_armeniaca	19.0933	56.9033	82.5633	U10175_Prunus_armeniaca	24.1933	19.6667	0.14	CL2851.2_Prunus_armeniaca	1.02	0.55	4.95
CL1557.1_Prunus_armeniaca	19.1333	7.38333	0.606667	U5543_Prunus_armeniaca	165.31	209.527	535.83	U16173_Prunus_armeniaca	444.377	849.53	1916.39
CL5193.2_Prunus_armeniaca	19.1367	1.15667	0.373333	CL2288.4_Prunus_armeniaca	16.82	85.1867	67.13	CL2590.2_Prunus_armeniaca	14.4167	16.0767	44.3
U10940_Prunus_armeniaca	19.14	0.836667	0.49	U15462_Prunus_armeniaca	62.5867	75.2633	205.587	CL5321.2_Prunus_armeniaca	12.8	6.84667	32.7533
CL784.3_Prunus_armeniaca	19.15	4.04	2.02	CL1218.5_Prunus_armeniaca	9.02333	0.28	0.383333	U13952_Prunus_armeniaca	88.5367	112.91	316.463
CL328.3_Prunus_armeniaca	19.1733	0.246667	7.68667	U11830_Prunus_armeniaca	20.8533	27.5867	77.3833	U15461_Prunus_armeniaca	32.2433	13.9767	2.20333
CL218.2_Prunus_armeniaca	19.2633	9.01	9.58333	U10985_Prunus_armeniaca	244.627	28.4267	30.9533	CL254.4_Prunus_armeniaca	1.52667	13.9667	0.976667
U21647_Prunus_armeniaca	19.2867	6.89667	37.95	CL496.1_Prunus_armeniaca	2.15667	3.67333	12.9667	U21790_Prunus_armeniaca	11.47	9.70667	32.5833
U21974_Prunus_armeniaca	19.3033	4.22	0.713333	CL3572.1_Prunus_armeniaca	3.64	1.83333	0.283333	CL2369.1_Prunus_armeniaca	18.73	11.4733	34.3733
CL2649.1_Prunus_armeniaca	19.3367	5.94333	0.73	U17469_Prunus_armeniaca	36.3333	16	7.94	U16131_Prunus_armeniaca	32.9067	46.0433	122.3
CL3835.1_Prunus_armeniaca	19.41	4.76333	90.78	U13319_Prunus_armeniaca	96.55	33.09	20.2767	CL5257.1_Prunus_armeniaca	1.21667	1.09667	15.1833
U4130_Prunus_armeniaca	19.4133	7.44667	8.15333	CL1255.6_Prunus_armeniaca	5.93333	4.50667	0.28	U5373_Prunus_armeniaca	470.967	369.133	152.043
CL3676.1_Prunus_armeniaca	19.4233	4.66	14.6033	CL87.5_Prunus_armeniaca	11.8233	18.7433	214.45	CL2226.2_Prunus_armeniaca	100.27	56.5033	16.8533
CL1093.2_Prunus_armeniaca	19.4233	39.7	36.9333	U12106_Prunus_armeniaca	43.4233	38.86	394.37	U15229_Prunus_armeniaca	5.9	10.4933	28.82
U13588_Prunus_armeniaca	19.44	50.82	51.9467	U19826_Prunus_armeniaca	12.2567	19.75	53.9567	U17691_Prunus_armeniaca	175.01	35.6567	0.34
CL3498.2_Prunus_armeniaca	19.47	2.02333	12.5033	CL3187.1_Prunus_armeniaca	7.41333	1.29333	0.14	U5364_Prunus_armeniaca	699.847	326.993	131.613
U14704_Prunus_armeniaca	19.5	6.82667	11.84	CL1963.2_Prunus_armeniaca	15.02	22.3467	56.41	U16337_Prunus_armeniaca	5.66667	1.89	9.19667
U4751_Prunus_armeniaca	19.54	76	509.767	U7347_Prunus_armeniaca	8.63667	14.15	0.643333	U22078_Prunus_armeniaca	5.43667	1.93	12.8333
CL1029.1_Prunus_armeniaca	19.5933	8.38667	4.49	U13886_Prunus_armeniaca	46.0133	59.7233	162.75	U6181_Prunus_armeniaca	137.087	63.5067	154.133
U4210_Prunus_armeniaca	19.61	2.25667	14.0533	U5987_Prunus_armeniaca	1.65	31.7	14.8467	U17493_Prunus_armeniaca	38.41	47.0233	16.01
CL4579.1_Prunus_armeniaca	19.64	6.54	5.18667	U6257_Prunus_armeniaca	47.5233	77.3167	160.297	CL2303.2_Prunus_armeniaca	0.813333	18.7733	82.1833
CL3100.2_Prunus_armeniaca	19.66	8.12333	3.39333	CL4165.3_Prunus_armeniaca	1751.4	1207.31	544.097	U5499_Prunus_armeniaca	816.92	697.057	285.78
U15457_Prunus_armeniaca	19.69	4.49667	19.92	CL1938.4_Prunus_armeniaca	0.846667	2.90333	18.39	U16938_Prunus_armeniaca	6.73	9.65	1.41667
U4624_Prunus_armeniaca	19.7033	6.87	8.15333	U20876_Prunus_armeniaca	7.11667	6.61667	0.626667	U521_Prunus_armeniaca	5.81667	3.82333	12.7
CL724.2_Prunus_armeniaca	19.7233	1.07667	0.28	U18813_Prunus_armeniaca	11.3233	11.19	1.54667	U22225_Prunus_armeniaca	5.04	4.02667	0.483333
U13495_Prunus_armeniaca	19.73	0.61	1.47333	U10877_Prunus_armeniaca	16.6967	4.66333	0.563333	CL4208.1_Prunus_armeniaca	1.99333	1.57333	9.54333
U21752_Prunus_armeniaca	19.82	7.20333	29.44	U19618_Prunus_armeniaca	129.69	69.4267	37.7733	U5723_Prunus_armeniaca	3.81333	8.34667	27.9733
CL4357.2_Prunus_armeniaca	19.8833	44.1867	48.2967	U16738_Prunus_armeniaca	73.0533	74.2367	19.8867	U17726_Prunus_armeniaca	144.04	180.06	414.63
U11731_Prunus_armeniaca	19.8933	4.21667	2.25667	U15533_Prunus_armeniaca	10.36	5.68667	0.04	CL3111.2_Prunus_armeniaca	18.45	32.8867	9.93333
CL1500.1_Prunus_armeniaca	19.96	9.59	18.0333	U5209_Prunus_armeniaca	154.35	250.993	489.137	U21158_Prunus_armeniaca	154.947	130.97	408.947
CL4200.1_Prunus_armeniaca	19.9733	0.866667	0.753333	CL3313.1_Prunus_armeniaca	41.3067	56.7933	177.13	U6112_Prunus_armeniaca	6.87	6.50667	23.8967
CL2799.1_Prunus_armeniaca	20.0433	82.04	287.983	U11149_Prunus_armeniaca	32.9467	45.85	115.143	U14578_Prunus_armeniaca	4.95667	4.28	0.35
CL1942.1_Prunus_armeniaca	20.05	0.54	0.163333	U11254_Prunus_armeniaca	4476.59	2274.53	1126.78	CL1655.4_Prunus_armeniaca	1.62333	4.38	0.0866667
CL2500.3_Prunus_armeniaca	20.1233	4.90667	2.64667	U21731_Prunus_armeniaca	0.47	10.29	48.4467	CL1523.6_Prunus_armeniaca	3.66333	2.81	0.286667
U15338_Prunus_armeniaca	20.1467	7.03667	11.4167	CL864.5_Prunus_armeniaca	0.573333	0.336667	7.06333	U13420_Prunus_armeniaca	12.5967	43.2167	15.17
U16568_Prunus_armeniaca	20.19	8.29667	30.6167	U5976_Prunus_armeniaca	41.41	4.53667	4.96667	U10303_Prunus_armeniaca	71.6367	453.647	1167.28
CL4005.1_Prunus_armeniaca	20.1933	9.69	13.19	CL1221.3_Prunus_armeniaca	24.6833	8.48667	2.71	U4943_Prunus_armeniaca	138.063	3.43	23.65
U9536_Prunus_armeniaca	20.2767	7.53	14.34	U6072_Prunus_armeniaca	135.523	31.37	37.7667	U6403_Prunus_armeniaca	11.9067	13.6233	0.663333
CL4176.1_Prunus_armeniaca	20.2933	44.5167	7.99333	CL1218.3_Prunus_armeniaca	3.12333	0.05	0.06	CL48.1_Prunus_armeniaca	24.4233	11.14	73.0967
CL4776.1_Prunus_armeniaca	20.4167	1.75667	5.06333	CL2598.2_Prunus_armeniaca	49.97	36.4533	165.34	CL1338.8_Prunus_armeniaca	1.35	5.03333	0.02
U591_Prunus_armeniaca	20.4333	7.63333	12.2833	U18965_Prunus_armeniaca	5.47333	12.6767	43.65	U15800_Prunus_armeniaca	106.797	122.103	292.133
CL2951.3_Prunus_armeniaca	20.44	7.81	9.43667	CL3656.4_Prunus_armeniaca	1.69333	7.03667	10.0633	U17828_Prunus_armeniaca	22.06	23.3533	59.5333
CL5338.2_Prunus_armeniaca	20.5	44.32	34.95	U5366_Prunus_armeniaca	147.72	151.043	482.383	U4840_Prunus_armeniaca	101.59	73.1633	172.53
U21860_Prunus_armeniaca	20.51	6.56333	11.78	U6258_Prunus_armeniaca	48.1967	51.4733	164.73	U10679_Prunus_armeniaca	55.9533	83.57	197.993
CL601.1_Prunus_armeniaca	20.54	7.08	31.65	CL452.4_Prunus_armeniaca	15.1967	0.263333	0.516667	U5948_Prunus_armeniaca	39.73	19.7167	0.633333
U10494_Prunus_armeniaca	20.55	3.82	12.03	CL1820.6_Prunus_armeniaca	4.72667	0.18	0.0466667	CL324.3_Prunus_armeniaca	12.9	14.1133	4.44333
CL4971.1_Prunus_armeniaca	20.5533	1.29667	0.963333	U16131_Prunus_armeniaca	32.9067	46.0433	122.3	CL2799.2_Prunus_armeniaca	73.52	216.37	813.357
U5782_Prunus_armeniaca	20.5867	43.6333	16.63	U20253_Prunus_armeniaca	7.55333	10.7033	26.6767	U20253_Prunus_armeniaca	7.55333	10.7033	26.6767
CL5304.2_Prunus_armeniaca	20.6033	9.26	11.4467	CL2269.1_Prunus_armeniaca	9.11	21.7833	38.7433	U16153_Prunus_armeniaca	35.0967	40.8967	106.857
U4321_Prunus_armeniaca	20.6167	0.573333	0.286667	CL4520.1_Prunus_armeniaca	4.31667	0.266667	0.346667	U5042_Prunus_armeniaca	479.75	427.423	964.883
CL1476.2_Prunus_armeniaca	20.62	49.4233	22.21	U22106_Prunus_armeniaca	1.69	3.56667	14.05	CL1270.2_Prunus_armeniaca	13.9567	17.3533	5.45333
U13720_Prunus_armeniaca	20.6433	4.77	38.0267	U16247_Prunus_armeniaca	16.86	14.27	3.77333	CL3858.1_Prunus_armeniaca	177.32	249.39	657.353
CL2512.1_Prunus_armeniaca	20.68	3.20333	6.75333	U14553_Prunus_armeniaca	17.26	2.17667	0.09	U12804_Prunus_armeniaca	4.23333	1.99	9.60333
CL287.4_Prunus_armeniaca	20.7033	4.83333	5.57333	CL3843.2_Prunus_armeniaca	13.91	2.32333	0.476667	U17101_Prunus_armeniaca	1.76	0.443333	10.1033
U21769_Prunus_armeniaca	20.7067	5.23333	25.18	CL2125.2_Prunus_armeniaca	1.56	5.69667	11.0633	U10312_Prunus_armeniaca	4.91333	5.15333	0.143333
U6319_Prunus_armeniaca	20.7967	53.0767	25.59	U17327_Prunus_armeniaca	31.84	30.9433	110.087	U21401_Prunus_armeniaca	27.18	85.3933	30.4733
U13929_Prunus_armeniaca	20.8067	44.9433	36.65	U20676_Prunus_armeniaca	36.6133	20.5833	3.41667	CL1255.6_Prunus_armeniaca	5.93333	4.50667	0.28
CL529.3_Prunus_armeniaca	20.8333	43.86	2.11	U5577_Prunus_armeniaca	87.39	191.67	482.49	CL4874.1_Prunus_armeniaca	59.6767	25.0033	112.567
U11909_Prunus_armeniaca	20.9433	2.17	0.263333	U5033_Prunus_armeniaca	54.2767	45.72	13.3667	U4724_Prunus_armeniaca	64.1967	35.4133	129.33
U17972_Prunus_armeniaca	21.03	67.0733	176.023	CL500.1_Prunus_armeniaca	4.57	21.44	27.37	U15616_Prunus_armeniaca	6.64333	39.4067	93.22
CL66.1_Prunus_armeniaca	21.04	177	28.99	CL308.1_Prunus_armeniaca	7.7	20.3933	38.8967	U21438_Prunus_armeniaca	72.83	49.59	17.34
U21943_Prunus_armeniaca	21.1	4.79667	0.0366667	CL5037.1_Prunus_armeniaca	1.55667	3.41667	11.6633	CL4594.1_Prunus_armeniaca	29.7867	32.1367	77.05
U16791_Prunus_armeniaca	21.1467	7.35667	1.98333	U5369_Prunus_armeniaca	0.49	0.433333	10.5633	CL742.3_Prunus_armeniaca	12.5133	17.9367	3.54333
CL4416.2_Prunus_armeniaca	21.16	49.4367	41.38	CL2948.1_Prunus_armeniaca	283.143	346.467	878.527	U12177_Prunus_armeniaca	29.5167	34.48	8.14333
CL445.3_Prunus_armeniaca	21.1667	1.19333	0.636667	U4905_Prunus_armeniaca	98.02	70.2867	25.2533	U5880_Prunus_armeniaca	9.54333	10.51	34.66
U11878_Prunus_armeniaca	21.2067	6.11	0	CL3239.3_Prunus_armeniaca	0.61	0	17.7433	U21273_Prunus_armeniaca	50.1633	52.4333	141.063
CL2258.1_Prunus_armeniaca	21.2167	3.77	9.01	CL4849.2_Prunus_armeniaca	1.24667	1.41	8.33	U10600_Prunus_armeniaca	78.87	80.3867	190.203
U10112_Prunus_armeniaca	21.2333	43.06	45.8067	CL4318.1_Prunus_armeniaca	12.61	7.44667	2.71667	CL4429.2_Prunus_armeniaca	11.7967	15.2833	3.23
CL4334.1_Prunus_armeniaca	21.2867	5.48	1.47333	U19942_Prunus_armeniaca	11.7433	4.84	1.8	U13972_Prunus_armeniaca	102.573	88.0533	204.65
CL2971.1_Prunus_armeniaca	21.2933	1.12333	0.703333	CL1618.3_Prunus_armeniaca	0.17	1.92333	5.27667	CL5161.1_Prunus_armeniaca	24.2567	18.8767	5.35
CL5044.2_Prunus_armeniaca	21.35	2.06	0.19	CL4844.1_Prunus_armeniaca	1.76667	6.44333	21.9867	U605_Prunus_armeniaca	10.4633	3.42333	12.7333
CL3614.1_Prunus_armeniaca	21.3767	9.28333	0.44	CL1003.1_Prunus_armeniaca	4.97667	8.53	0.0933333	U13220_Prunus_armeniaca	2.93667	0.916667	6.21333
U17186_Prunus_armeniaca	21.52	79.91	412.37	U5861_Prunus_armeniaca	8.10667	14.4233	38.3967	U17929_Prunus_armeniaca	14.46	12.6533	2.39667
U5964_Prunus_armeniaca	21.5267	4.39333	27.5533	U14314_Prunus_armeniaca	30.4033	20.16	1.49667	CL2749.2_Prunus_armeniaca	53.3933	96.0133	224.33
U5858_Prunus_armeniaca	21.5533	3.92667	5.9	CL4337.1_Prunus_armeniaca	3.83333	3.75667	23.8633	U190_Prunus_armeniaca	2.49667	2.92	14.2333
CL5201.1_Prunus_armeniaca	21.59	2.96333	2.05	U16611_Prunus_armeniaca	18.7267	30.11	64.5	CL4309.1_Prunus_armeniaca	9.88	10.07	36.2267
U13342_Prunus_armeniaca	21.6233	10.1433	14.37	U18714_Prunus_armeniaca	27.7333	48.5067	372.763	U19923_Prunus_armeniaca	8.44333	7.21	1.26333
U4138_Prunus_armeniaca	21.6333	7.62	21.9867	U22012_Prunus_armeniaca	10.31	7.44333	1.36667	U21131_Prunus_armeniaca	140.41	208.393	491.243
U19356_Prunus_armeniaca	21.65	54.2	62.7767	CL2589.1_Prunus_armeniaca	24.7267	25.0933	4.52667	U19147_Prunus_armeniaca	3.00333	1.09333	7.47333
U19615_Prunus_armeniaca	21.72	9.03	14.2333	CL5239.2_Prunus_armeniaca	14.72	0.243333	0.776667	CL1915.2_Prunus_armeniaca	33.4067	15.0933	2.99333
U5903_Prunus_armeniaca	21.77	3.37667	2.32	CL687.1_Prunus_armeniaca	21.05	32.95	91.4267	U20435_Prunus_armeniaca	9.64333	4.85667	17.9767
U5988_Prunus_armeniaca	21.7867	8.25667	41.73	U19336_Prunus_armeniaca	26.7033	16.8033	5.79667	U11913_Prunus_armeniaca	111.557	94.51	217.463
U6491_Prunus_armeniaca	21.8033	47.53	59.1833	U11781_Prunus_armeniaca	3.48667	7.28	20.7333	U10311_Prunus_armeniaca	84.87	44.4167	125.537
U14576_Prunus_armeniaca	21.8267	86.2133	61.5333	U546_Prunus_armeniaca	0.543333	0.366667	13.2633	U5001_Prunus_armeniaca	49.6433	107.197	36.73
CL788.2_Prunus_armeniaca	21.8567	3.53	0.0633333	U22225_Prunus_armeniaca	5.04	4.02667	0.483333	CL2541.2_Prunus_armeniaca	13.13	13.1667	3.60333
U16269_Prunus_armeniaca	21.9367	61.9033	41.8333	U21664_Prunus_armeniaca	6.25	3.86667	34.1567	U816_Prunus_armeniaca	1.20333	12.02	103.533
U16500_Prunus_armeniaca	21.98	6.36333	3.39667	U11012_Prunus_armeniaca	40.5767	71.9867	132.48	CL87.5_Prunus_armeniaca	11.8233	18.7433	214.45
CL1487.3_Prunus_armeniaca	21.99	2.69667	1.17333	CL1168.1_Prunus_armeniaca	2.53	6.57333	36.8167	U11466_Prunus_armeniaca	5.90333	5.82	1.07
U4596_Prunus_armeniaca	22.09	260.967	246.637	CL1351.3_Prunus_armeniaca	31.7333	54.3833	106.553	U5306_Prunus_armeniaca	43.7067	7.53	29.44
U13385_Prunus_armeniaca	22.09	6.06667	5.00667	CL1906.5_Prunus_armeniaca	11.3967	0.3	0.193333	CL1044.2_Prunus_armeniaca	1.88667	6.02	0.0766667
CL2035.2_Prunus_armeniaca	22.1267	5.59	0.31	CL1417.3_Prunus_armeniaca	2020.54	1662.04	638.35	U21130_Prunus_armeniaca	95.14	83	186.617
U16467_Prunus_armeniaca	22.2	0.236667	0.273333	U17748_Prunus_armeniaca	36.62	38.3667	7.67333	U17041_Prunus_armeniaca	78.9967	57.7333	200.803
CL1390.11_Prunus_armeniaca	22.2133	4.11333	3.07	CL1509.2_Prunus_armeniaca	9.44667	7.68	34.9	U18862_Prunus_armeniaca	7.94	4.02	36.29
CL1897.2_Prunus_armeniaca	22.2733	8.17	1.35667	U21452_Prunus_armeniaca	60.0733	27.7833	10.5	CL1363.2_Prunus_armeniaca	11.0333	18.4333	44.33
U20456_Prunus_armeniaca	22.3	1.14333	2.22	CL3042.1_Prunus_armeniaca	14.4067	7.61	2.52667	CL5241.2_Prunus_armeniaca	16.5533	14.4033	4.30333
U12395_Prunus_armeniaca	22.38	1.09333	0	U6171_Prunus_armeniaca	49.0733	63.2867	171.73	U14474_Prunus_armeniaca	1.45	3.71	16.6133
U6369_Prunus_armeniaca	22.4367	70.0833	5.30667	CL2331.2_Prunus_armeniaca	158.303	269.897	491.963	CL1542.3_Prunus_armeniaca	11.15	24.4467	6.80667
U5643_Prunus_armeniaca	22.4367	10.4167	61.41	U13826_Prunus_armeniaca	110.96	101.833	345.937	U11535_Prunus_armeniaca	16.2967	7.90667	0.543333
U11482_Prunus_armeniaca	22.53	5.06667	4.5	U6147_Prunus_armeniaca	64.8233	75.97	211.977	CL1083.1_Prunus_armeniaca	44.3433	121.417	45.7333
U393_Prunus_armeniaca	22.5433	45.3333	69.4733	U5047_Prunus_armeniaca	190.703	401.747	1179.9	CL1477.5_Prunus_armeniaca	1.32667	4.34333	20.7733
U13421_Prunus_armeniaca	22.5433	8.84333	1.71667	CL3591.2_Prunus_armeniaca	7.20667	0.336667	0.09	CL3079.1_Prunus_armeniaca	10.7067	15.7667	3.36667
U21949_Prunus_armeniaca	22.5633	4.56	0.166667	CL1076.2_Prunus_armeniaca	6.57333	14.8533	26.7133	CL5247.10_Prunus_armeniaca	42.86	71.7833	471.97
U12396_Prunus_armeniaca	22.6433	6.63	9.36667	U21153_Prunus_armeniaca	122.117	193.75	379.673	CL3568.1_Prunus_armeniaca	0	0.46	4.78
CL3921.1_Prunus_armeniaca	22.6567	10.2167	24.33	CL4111.1_Prunus_armeniaca	9.49333	7.54333	0.61	U20472_Prunus_armeniaca	27.7733	8.91333	28.68
U6011_Prunus_armeniaca	22.6833	5.46333	27.5467	U16346_Prunus_armeniaca	216.52	323.917	695.92	U5138_Prunus_armeniaca	5662.72	2971.23	1008.4
U20287_Prunus_armeniaca	22.8567	5.74667	39.56	U16902_Prunus_armeniaca	9.1	3.73333	0.96	CL1363.1_Prunus_armeniaca	10.4967	16.8	40.6967
CL2357.2_Prunus_armeniaca	22.9033	49.23	38.8733	U213_Prunus_armeniaca	18.3633	10.9433	70.9133	U12317_Prunus_armeniaca	16.82	15.1033	67.0167
U16432_Prunus_armeniaca	23.0267	52.5967	79.1667	U4920_Prunus_armeniaca	42.7033	49.09	137.807	U8238_Prunus_armeniaca	5.96	9.19333	2.06667
U8336_Prunus_armeniaca	23.0333	0.17	0.153333	CL5102.1_Prunus_armeniaca	13.04	2.34	0.136667	U22012_Prunus_armeniaca	10.31	7.44333	1.36667
U15117_Prunus_armeniaca	23.09	3.24	1.33667	U4648_Prunus_armeniaca	20.2167	21.7967	69.61	U5310_Prunus_armeniaca	46.6533	31.7533	9.05
U19063_Prunus_armeniaca	23.15	4.69	1.87	CL742.6_Prunus_armeniaca	11.2833	1.41667	1.03333	U13427_Prunus_armeniaca	2.42333	0.503333	13.9067
CL5320.2_Prunus_armeniaca	23.4067	5.97	1.19333	U21929_Prunus_armeniaca	3.15333	2.85333	17.73	U10827_Prunus_armeniaca	7.02333	6.44333	0.0433333
CL1502.5_Prunus_armeniaca	23.4667	0.226667	0	U17670_Prunus_armeniaca	2.29	4.28	12.3567	U10216_Prunus_armeniaca	57.6933	48.15	133.45
U21459_Prunus_armeniaca	23.53	61.8067	14.4967	CL1085.2_Prunus_armeniaca	133.52	61.2567	40.16	CL406.3_Prunus_armeniaca	15.88	19.5167	5.54333
U14574_Prunus_armeniaca	23.5533	8.83333	6.25	CL616.1_Prunus_armeniaca	29.3067	6.34333	6.29333	U4747_Prunus_armeniaca	37.4667	39.7333	13.56
U4577_Prunus_armeniaca	23.68	7.86333	5.67	CL713.2_Prunus_armeniaca	7.38667	0.343333	0.373333	U14090_Prunus_armeniaca	17.6033	11.5467	1.63
U18901_Prunus_armeniaca	23.69	4.67667	0.683333	CL3180.2_Prunus_armeniaca	7.43333	15.34	28.9767	U13338_Prunus_armeniaca	55.46	40.9733	104.627
U14045_Prunus_armeniaca	23.7767	7.73333	18.0533	U9628_Prunus_armeniaca	19.14	28.66	73.5033	U6249_Prunus_armeniaca	371.193	200.83	462.857
U21846_Prunus_armeniaca	23.8267	4.53333	0.21	U5807_Prunus_armeniaca	15.02	23.5867	61.2933	CL4341.1_Prunus_armeniaca	11.97	5.41	0.456667
CL1675.1_Prunus_armeniaca	24.1833	8.06	2.84333	CL3546.2_Prunus_armeniaca	170.4	6.07667	5.93667	CL3705.1_Prunus_armeniaca	1.81667	3.45333	0.266667
U4351_Prunus_armeniaca	24.1867	11.1867	8.18333	U19406_Prunus_armeniaca	37.73	14.3133	8.9	U22229_Prunus_armeniaca	0	0.123333	10.65
CL4736.2_Prunus_armeniaca	24.25	71.26	330.437	U4440_Prunus_armeniaca	24.2967	5.19667	5.32	U4545_Prunus_armeniaca	33.35	29.1667	83.83
U5145_Prunus_armeniaca	24.2967	1.14333	1.26333	U13841_Prunus_armeniaca	172.577	178.56	51.5567	U21124_Prunus_armeniaca	37.1067	137.757	763.437
U4440_Prunus_armeniaca	24.2967	5.19667	5.32	U10421_Prunus_armeniaca	908.943	636.15	290.717	U16506_Prunus_armeniaca	6.12333	4.56667	1.04333
CL4995.1_Prunus_armeniaca	24.3033	10.9867	26.3633	CL3124.3_Prunus_armeniaca	0.356667	10.8133	23.6633	U21857_Prunus_armeniaca	5.73667	11.1067	31.8533
U4520_Prunus_armeniaca	24.33	50.1033	70.26	CL313.2_Prunus_armeniaca	10.7933	11.1733	39.5833	CL1468.2_Prunus_armeniaca	10.6	28.94	9.15333
U5790_Prunus_armeniaca	24.3933	1.23	0.143333	CL58.2_Prunus_armeniaca	58.9033	21.44	7.6	U5620_Prunus_armeniaca	239.817	149.993	56.33
U16519_Prunus_armeniaca	24.4533	11.1567	36.6433	U14763_Prunus_armeniaca	42.2667	21.8867	7.37333	CL552.2_Prunus_armeniaca	21.4933	26.0467	71.9433
CL342.2_Prunus_armeniaca	24.54	10.68	28.3633	U21573_Prunus_armeniaca	45.7767	14.4133	9.31333	U19712_Prunus_armeniaca	27.2567	31.3233	110.077
CL3805.1_Prunus_armeniaca	24.5767	7.42333	8.89	CL1882.2_Prunus_armeniaca	12.1167	0.54	1.02	U5441_Prunus_armeniaca	63.2433	12.45	0.196667
CL3757.2_Prunus_armeniaca	24.6233	51.0033	69.8033	U5766_Prunus_armeniaca	29.0333	4.14667	3.24667	U6241_Prunus_armeniaca	58.1	55.88	171.05
U5576_Prunus_armeniaca	24.66	0.703333	0.09	U15280_Prunus_armeniaca	32.4933	9.70333	6.68667	U4740_Prunus_armeniaca	54.9467	92.6333	331.053
CL3011.1_Prunus_armeniaca	24.6633	68.6333	9.68333	U14874_Prunus_armeniaca	45.1333	30.49	10.15	U21120_Prunus_armeniaca	297.653	238.337	525.253
CL1221.3_Prunus_armeniaca	24.6833	8.48667	2.71	U19643_Prunus_armeniaca	80.2267	89.99	15.14	U11659_Prunus_armeniaca	236.937	137.05	357.247
CL2842.3_Prunus_armeniaca	24.7133	4.59333	1.12667	CL5090.1_Prunus_armeniaca	31.6667	15.2867	1.10667	U16700_Prunus_armeniaca	35.81	48.87	122.613
U19049_Prunus_armeniaca	24.74	6.25667	0.44	U4217_Prunus_armeniaca	0.193333	5.70333	6.65333	U17187_Prunus_armeniaca	325.893	223.75	581.68
U6311_Prunus_armeniaca	24.7433	54.8367	63.4433	CL4341.1_Prunus_armeniaca	11.97	5.41	0.456667	U8722_Prunus_armeniaca	2.44667	0.436667	4.13
CL2155.1_Prunus_armeniaca	24.9	0.0533333	0	U5405_Prunus_armeniaca	1.49	7.94333	14.4433	U14130_Prunus_armeniaca	18.0867	10.5867	0.623333
CL440.1_Prunus_armeniaca	24.9333	6.40667	18.6467	CL3124.2_Prunus_armeniaca	0.106667	6.06333	21.6433	CL2226.1_Prunus_armeniaca	68.7867	48.42	13.68
U3997_Prunus_armeniaca	24.9467	0.94	2.02333	U14984_Prunus_armeniaca	8.12667	10.3533	34.13	U15556_Prunus_armeniaca	17.59	27.7433	163.413
CL66.3_Prunus_armeniaca	24.9467	7.92667	8.79333	U10042_Prunus_armeniaca	0.05	0.776667	4.32667	U16069_Prunus_armeniaca	29.67	1.99	41.8433
U21798_Prunus_armeniaca	24.9667	10.66	12.0233	CL4080.1_Prunus_armeniaca	3.64333	7.9	21.93	CL2496.4_Prunus_armeniaca	1.16333	4.43	0.373333
CL3080.1_Prunus_armeniaca	24.9933	2.28667	1.57	CL743.3_Prunus_armeniaca	7.40333	7.45333	1.21667	U21647_Prunus_armeniaca	19.2867	6.89667	37.95
U5817_Prunus_armeniaca	25.0033	9.80667	10.9967	CL1594.1_Prunus_armeniaca	2.42667	5.19333	28.49	U445_Prunus_armeniaca	12.8533	12.4933	2.87667
U15379_Prunus_armeniaca	25.0333	6.07	10.2567	CL1392.2_Prunus_armeniaca	16.7	11.7233	3.15667	U11091_Prunus_armeniaca	30.8633	29.9133	94.0533
U21735_Prunus_armeniaca	25.0467	3.85	0.54	U13935_Prunus_armeniaca	22.83	39.1233	81.07	U13106_Prunus_armeniaca	9.09333	12.6867	3.19
U12306_Prunus_armeniaca	25.1167	2.24333	0.0433333	U11955_Prunus_armeniaca	813.127	278.873	182.023	CL3398.3_Prunus_armeniaca	0	0.273333	8.67667
U4416_Prunus_armeniaca	25.1433	0.103333	0	U13915_Prunus_armeniaca	59.7133	95.9167	191.457	U13861_Prunus_armeniaca	239.473	187.243	415.16
U21699_Prunus_armeniaca	25.1867	10.08	20.51	U4048_Prunus_armeniaca	0.246667	1.45333	14.5	CL576.4_Prunus_armeniaca	10.6433	4.38667	0.386667
U18697_Prunus_armeniaca	25.2	0.513333	24.02	U17781_Prunus_armeniaca	233.737	275.927	710.083	U15823_Prunus_armeniaca	7.2	8.12	2.26667
U16501_Prunus_armeniaca	25.2267	6.92333	3.57333	U12951_Prunus_armeniaca	27.7933	5.03667	5.67333	CL2533.1_Prunus_armeniaca	0.726667	1.81667	0.156667
U21681_Prunus_armeniaca	25.2833	3.89	1.50667	U20688_Prunus_armeniaca	24.3333	27.4933	1.11	U21948_Prunus_armeniaca	14.7433	5.37333	0.4
CL4931.1_Prunus_armeniaca	25.3167	5.87667	1.61	U12591_Prunus_armeniaca	6.93667	1.46333	0.383333	U6611_Prunus_armeniaca	6.43667	8.00333	0.963333
U6084_Prunus_armeniaca	25.3333	1.15	1.56333	CL169.1_Prunus_armeniaca	0.333333	1.64	3.32667	U19385_Prunus_armeniaca	0.0833333	0.0866667	4.71
U308_Prunus_armeniaca	25.3567	10.04	15.9733	U17621_Prunus_armeniaca	26.5067	14.5933	6.36333	U13886_Prunus_armeniaca	46.0133	59.7233	162.75
U14584_Prunus_armeniaca	25.4567	2.12	3.53	CL5025.1_Prunus_armeniaca	4.22	4.11	17.5267	CL4430.1_Prunus_armeniaca	16.46	21.5867	110.913
U19678_Prunus_armeniaca	25.53	51.0933	38.8467	U21645_Prunus_armeniaca	10.52	27.3033	36.7567	CL4434.1_Prunus_armeniaca	1.83667	4.91667	15.6767
CL4489.1_Prunus_armeniaca	25.58	1.59	0.196667	CL4267.1_Prunus_armeniaca	8.40667	0.49	0.3	CL3824.3_Prunus_armeniaca	5.94333	16.8733	3.49
U14478_Prunus_armeniaca	25.6133	7.99	0.136667	U4030_Prunus_armeniaca	10.6733	12.9733	0.106667	U16087_Prunus_armeniaca	5.49	12.6333	1.62667
U16209_Prunus_armeniaca	25.7867	7.07333	6.19333	U13900_Prunus_armeniaca	120.953	56.2133	34.59	CL5153.2_Prunus_armeniaca	39.42	24.85	6.15667
U321_Prunus_armeniaca	25.8033	0.89	0	U12245_Prunus_armeniaca	11.0633	5.51667	0.586667	CL1969.1_Prunus_armeniaca	13.3367	28.9533	8.37
CL2971.2_Prunus_armeniaca	25.84	0.763333	0.703333	U11801_Prunus_armeniaca	7.06333	0.733333	0.0766667	U21981_Prunus_armeniaca	9.97667	9.60333	2.04667
U13267_Prunus_armeniaca	25.92	9.16	6.37	CL3980.2_Prunus_armeniaca	46.4833	60.2367	148.56	U243_Prunus_armeniaca	10.2533	9.58333	1.95667
U4750_Prunus_armeniaca	25.95	79.88	40.6167	U18933_Prunus_armeniaca	42.6833	32.4833	150.36	CL2807.1_Prunus_armeniaca	1.78667	1.79333	11.3533
CL3498.1_Prunus_armeniaca	25.99	7.29333	4.26333	U8703_Prunus_armeniaca	3.51	3.2	0.143333	CL2411.1_Prunus_armeniaca	42.31	45.5333	11.6933
U18350_Prunus_armeniaca	26.1533	53.41	160.743	U21597_Prunus_armeniaca	11.89	24.4233	46.4767	U13589_Prunus_armeniaca	1454.11	892.08	168.267
U5990_Prunus_armeniaca	26.33	9.58	9.03333	U426_Prunus_armeniaca	84.6433	47.1567	6.88333	U4668_Prunus_armeniaca	43.08	59.5867	198.513
U13595_Prunus_armeniaca	26.3733	87.24	98.4767	CL2079.1_Prunus_armeniaca	3.64333	1.16333	0.106667	U4172_Prunus_armeniaca	3.87667	9.69	46.2633
U13756_Prunus_armeniaca	26.5333	93.22	18.8733	U16936_Prunus_armeniaca	2.42667	5.17333	15.5667	CL4616.2_Prunus_armeniaca	4.21333	8.47667	0.893333
CL2083.3_Prunus_armeniaca	26.5533	10.7467	19.3033	U21979_Prunus_armeniaca	1.16667	2.88667	23.68	CL1434.4_Prunus_armeniaca	11.2067	21.85	81.61
U13498_Prunus_armeniaca	26.5567	6.37	2.08333	CL4808.1_Prunus_armeniaca	53.32	40.23	183.55	U13057_Prunus_armeniaca	205.73	5.34	0.156667
U5975_Prunus_armeniaca	26.6	2.95333	3	U16478_Prunus_armeniaca	35.85	16.87	8.58333	U5360_Prunus_armeniaca	5.58333	5.40333	19.7333
CL2434.2_Prunus_armeniaca	26.7367	4.86333	4.44667	U19712_Prunus_armeniaca	27.2567	31.3233	110.077	CL3513.2_Prunus_armeniaca	36.39	23.55	7.27333
CL3134.2_Prunus_armeniaca	26.7833	70.42	18.48	U20496_Prunus_armeniaca	42.68	21.9533	12.12	U11197_Prunus_armeniaca	10.0733	15.77	2.68333
CL2390.1_Prunus_armeniaca	26.8833	11.01	43.5033	U14083_Prunus_armeniaca	0.41	0.696667	12.3467	U18219_Prunus_armeniaca	6.97	13.1867	2.03
CL2165.1_Prunus_armeniaca	26.9467	3.08667	0.67	CL2669.3_Prunus_armeniaca	3.36667	7.53333	24.2533	U14966_Prunus_armeniaca	29.3267	22.6433	4.11
U811_Prunus_armeniaca	27.09	1.77333	6.23	CL161.2_Prunus_armeniaca	32.4133	12.3667	6.06	CL3695.3_Prunus_armeniaca	21.4233	23.32	63.0867
U12554_Prunus_armeniaca	27.1433	56.5867	113.343	U4974_Prunus_armeniaca	56.19	4.51667	3.46333	U7742_Prunus_armeniaca	66.57	86.7633	35.3267
U21401_Prunus_armeniaca	27.18	85.3933	30.4733	CL4683.1_Prunus_armeniaca	56.6767	55.61	16.3333	U20022_Prunus_armeniaca	11.56	5.86667	0.89
CL3474.2_Prunus_armeniaca	27.2233	54.6867	226.497	U10664_Prunus_armeniaca	3.09667	14.21	20.7	CL1963.2_Prunus_armeniaca	15.02	22.3467	56.41
U18801_Prunus_armeniaca	27.2533	8.39	21.3733	CL4334.2_Prunus_armeniaca	10.34	2.81333	0.946667	CL788.2_Prunus_armeniaca	21.8567	3.53	0.0633333
U21197_Prunus_armeniaca	27.2567	64.2567	451.443	U14733_Prunus_armeniaca	16.3233	19.8567	56.5633	CL2536.6_Prunus_armeniaca	2.82	4.28333	21.6633
U5751_Prunus_armeniaca	27.26	8.48333	0.0666667	U16201_Prunus_armeniaca	4.57	0.73	0.326667	U12411_Prunus_armeniaca	29.3367	30.17	100.913
U17665_Prunus_armeniaca	27.3333	6.23	8.40667	CL4889.1_Prunus_armeniaca	9.00333	14.5833	164.23	U13698_Prunus_armeniaca	0.516667	0.563333	7.84333
CL3037.1_Prunus_armeniaca	27.3567	7.32333	8.85667	U14273_Prunus_armeniaca	26.1633	20.0733	0.15	CL356.1_Prunus_armeniaca	0.786667	0.836667	37.4133
U4173_Prunus_armeniaca	27.37	11.9833	3.07667	U4431_Prunus_armeniaca	11.4967	4.73667	1.38333	CL4110.1_Prunus_armeniaca	88.6867	163.8	66.1233
U16784_Prunus_armeniaca	27.5133	0.153333	0	CL1298.1_Prunus_armeniaca	6.60667	9.09333	53.3033	U11368_Prunus_armeniaca	2.86333	7.63667	46.2267
U5606_Prunus_armeniaca	27.58	99.3733	381.46	U15749_Prunus_armeniaca	15.2967	8.14667	54.3067	U15790_Prunus_armeniaca	20.7867	16.9267	44.15
U21744_Prunus_armeniaca	27.6967	2.35	13.78	CL184.1_Prunus_armeniaca	29.9	22.85	6.03333	U12044_Prunus_armeniaca	6.57	33.24	349.003
CL2232.1_Prunus_armeniaca	27.7067	322.23	557.057	CL3687.1_Prunus_armeniaca	5.41667	9.59667	33.8767	CL1436.2_Prunus_armeniaca	4.39333	12.74	0.303333
U20472_Prunus_armeniaca	27.7733	8.91333	28.68	CL4590.1_Prunus_armeniaca	17.3267	53.68	62.2767	U21408_Prunus_armeniaca	22.1267	18.7967	60.9467
U12951_Prunus_armeniaca	27.7933	5.03667	5.67333	U11925_Prunus_armeniaca	15.0933	19.7933	65.5433	U10580_Prunus_armeniaca	154.253	101.707	235.817
U15329_Prunus_armeniaca	27.7933	11.3733	7.06667	U552_Prunus_armeniaca	30.1133	49.6967	147.23	U14695_Prunus_armeniaca	3.85333	6.44	1.06333
U17609_Prunus_armeniaca	27.9	69.7733	250.31	U5373_Prunus_armeniaca	470.967	369.133	152.043	CL4007.2_Prunus_armeniaca	3	3.32	0.34
U4180_Prunus_armeniaca	27.9	8.74	4.96333	U16995_Prunus_armeniaca	157.137	113.857	44.3533	U21240_Prunus_armeniaca	148.203	65.6733	190.147
U4168_Prunus_armeniaca	27.9667	6.59667	6.81	CL2779.3_Prunus_armeniaca	4.44667	2.66667	0.0433333	U5783_Prunus_armeniaca	18.2067	23.6233	63.4067
CL1569.2_Prunus_armeniaca	28.0933	5.69667	3.13667	U21204_Prunus_armeniaca	47.59	81.3533	162.353	CL758.6_Prunus_armeniaca	7.68	12.8733	4.19333
U11310_Prunus_armeniaca	28.2067	92.4867	56.0067	CL3380.1_Prunus_armeniaca	32.5333	17.2233	3.78	U13283_Prunus_armeniaca	27.2867	34.46	83.6133
U21368_Prunus_armeniaca	28.2367	0.646667	5.31	U18236_Prunus_armeniaca	33.8567	47.3533	109.74	U19834_Prunus_armeniaca	15.7767	17.1567	4.79667
U5895_Prunus_armeniaca	28.4433	7.93	16.88	CL5247.4_Prunus_armeniaca	273.503	837.957	1607.66	CL4789.1_Prunus_armeniaca	2.68333	22.7567	7.31
CL5127.2_Prunus_armeniaca	28.6533	13.54	12.4767	U11835_Prunus_armeniaca	3.29333	1.27	0.146667	CL4773.1_Prunus_armeniaca	4.01333	5.41	40.2967
CL549.1_Prunus_armeniaca	28.67	60.08	39.1167	CL3660.2_Prunus_armeniaca	11.5833	14.3633	46.4533	U22394_Prunus_armeniaca	2.21	0.77	5.43
CL3994.3_Prunus_armeniaca	28.7367	7.38667	0.436667	U17379_Prunus_armeniaca	6.11	2.68	0.15	CL2141.1_Prunus_armeniaca	35.3867	26.2333	73.3667
CL2633.2_Prunus_armeniaca	28.8033	11.9233	9.11333	CL1714.2_Prunus_armeniaca	1.40333	1.92333	6.46333	U13100_Prunus_armeniaca	4.74	2.18	16.4833
CL3164.2_Prunus_armeniaca	28.8133	10.6333	12.9267	U16700_Prunus_armeniaca	35.81	48.87	122.613	CL2311.1_Prunus_armeniaca	7.68667	7.51333	0.933333
U5766_Prunus_armeniaca	29.0333	4.14667	3.24667	U12349_Prunus_armeniaca	146.343	276.923	439.047	U6883_Prunus_armeniaca	0.803333	0.573333	5.22333
U397_Prunus_armeniaca	29.0367	13.6067	10.21	CL4773.1_Prunus_armeniaca	4.01333	5.41	40.2967	U20541_Prunus_armeniaca	0.21	1.36667	12.77
CL616.1_Prunus_armeniaca	29.3067	6.34333	6.29333	U22013_Prunus_armeniaca	15.01	2.14667	0.286667	U5519_Prunus_armeniaca	74.8533	119.887	289.763
CL2534.1_Prunus_armeniaca	29.35	399.293	123.273	CL4393.1_Prunus_armeniaca	19.0167	26.9133	63.3167	CL346.3_Prunus_armeniaca	1.77333	4.73667	0.636667
U21754_Prunus_armeniaca	29.3633	13.3567	0.0733333	CL742.2_Prunus_armeniaca	12.8933	13.9267	0.733333	CL4589.1_Prunus_armeniaca	1.14667	2.19	8.24333
U6408_Prunus_armeniaca	29.38	65.5267	17.09	U4199_Prunus_armeniaca	6.55667	2.1	0.506667	U21655_Prunus_armeniaca	5.81333	10.3033	49.3267
CL2665.2_Prunus_armeniaca	29.4	168.37	185.343	U167_Prunus_armeniaca	6.44333	5.88333	35.2633	U9631_Prunus_armeniaca	10.1033	21.4567	56.8833
U5123_Prunus_armeniaca	29.46	13.8667	16.8	CL4927.3_Prunus_armeniaca	21.8367	13.3267	3.77	U4787_Prunus_armeniaca	0.92	1.39333	13.5033
CL4426.2_Prunus_armeniaca	29.47	139.487	58.67	U13580_Prunus_armeniaca	399.447	247.53	110.97	CL661.2_Prunus_armeniaca	1.84667	1.6	0.0633333
U10861_Prunus_armeniaca	29.5533	123.063	54.0667	CL473.1_Prunus_armeniaca	6.82667	4.18333	0.186667	CL4791.2_Prunus_armeniaca	0.636667	4.66	41.8467
U20618_Prunus_armeniaca	29.6133	13.16	44.22	CL427.2_Prunus_armeniaca	4.68	0.04	0.0833333	U13554_Prunus_armeniaca	306.897	198.177	692.28
U4365_Prunus_armeniaca	29.6167	11.2433	1.85	CL661.6_Prunus_armeniaca	5.08	2.82667	0.03	U21740_Prunus_armeniaca	13.6	8.91667	27.2967
U16069_Prunus_armeniaca	29.67	1.99	41.8433	U13863_Prunus_armeniaca	44.1667	5.35667	4.58	U15049_Prunus_armeniaca	0.18	0.336667	6.99
U14968_Prunus_armeniaca	29.76	6.19667	2.89667	U8550_Prunus_armeniaca	11.9067	4.43667	0.0666667	CL983.2_Prunus_armeniaca	0.846667	3.04667	0.0333333
U14140_Prunus_armeniaca	29.7933	8.46333	3.28667	CL2714.1_Prunus_armeniaca	57.72	21.1333	5.61667	CL4596.1_Prunus_armeniaca	6.64333	10.2333	3.49333
U21531_Prunus_armeniaca	29.8233	14.72	68.6733	U21560_Prunus_armeniaca	34.29	28.6167	9.77	CL3672.1_Prunus_armeniaca	2.96	2.36667	9.05
CL2275.1_Prunus_armeniaca	29.9333	61.68	70.8	U6274_Prunus_armeniaca	43.4067	49.73	148.523	CL3481.2_Prunus_armeniaca	1082.69	388.24	844.553
U4764_Prunus_armeniaca	29.9933	75.51	164.997	CL842.3_Prunus_armeniaca	23.6833	19.08	1.60333	U15539_Prunus_armeniaca	14.53	7.89333	26.6467
U15911_Prunus_armeniaca	30.12	6.31667	1.30333	U17717_Prunus_armeniaca	14.9967	11.44	0.66	U8743_Prunus_armeniaca	3.13333	1.74	15.1933
U6022_Prunus_armeniaca	30.1733	1.81667	2.11667	CL1061.4_Prunus_armeniaca	6.28	0.503333	0.146667	CL2158.1_Prunus_armeniaca	7.92333	5.84333	20.3767
U16660_Prunus_armeniaca	30.3667	12.4367	16.98	CL4331.2_Prunus_armeniaca	1.31333	3.98667	9.73	U4454_Prunus_armeniaca	7.69667	8.47333	1.01333
U19687_Prunus_armeniaca	30.3833	14.13	17.34	CL2648.1_Prunus_armeniaca	99.5633	70.7633	29.2933	U5545_Prunus_armeniaca	60.8567	87.98	299.857
CL3683.3_Prunus_armeniaca	30.52	9.94667	1.10667	U18178_Prunus_armeniaca	31.3033	84.17	171.273	U11739_Prunus_armeniaca	35.4167	33.27	78.9
U21669_Prunus_armeniaca	30.5233	14.79	21.33	CL5301.1_Prunus_armeniaca	52.54	39.0967	10.05	CL2573.1_Prunus_armeniaca	0	0.313333	61.0433
CL871.4_Prunus_armeniaca	30.5833	9.50667	0.0966667	U18870_Prunus_armeniaca	2.84667	3.16333	0.0533333	U18864_Prunus_armeniaca	10.59	9.88667	0.64
CL1588.1_Prunus_armeniaca	30.5933	0.06	0.206667	CL1863.3_Prunus_armeniaca	31.2367	50.2833	111.003	CL1144.1_Prunus_armeniaca	1.85	2.48333	77.8033
U21285_Prunus_armeniaca	30.61	95.66	148.64	U20513_Prunus_armeniaca	0.776667	3.89	5.48	CL1703.3_Prunus_armeniaca	2.31	4.56	0.626667
U10908_Prunus_armeniaca	30.6467	104.85	146.313	U440_Prunus_armeniaca	24.6933	25.5633	116.757	CL3219.2_Prunus_armeniaca	4.33667	11.9167	2.29333
U6024_Prunus_armeniaca	30.7467	11.89	9.26	U17255_Prunus_armeniaca	6.22	11.7967	63.63	U9871_Prunus_armeniaca	7.35333	19.2	51.8333
U5191_Prunus_armeniaca	30.9267	14.0067	6.58667	U18864_Prunus_armeniaca	10.59	9.88667	0.64	CL4927.3_Prunus_armeniaca	21.8367	13.3267	3.77
CL1190.2_Prunus_armeniaca	31.0533	12.9767	1.08333	U21241_Prunus_armeniaca	56.67	60.99	187.88	CL1080.2_Prunus_armeniaca	42.65	26.0767	59.22
CL4195.1_Prunus_armeniaca	31.08	3.05333	1.53333	CL2847.2_Prunus_armeniaca	3.51333	7.06	21.3567	U5819_Prunus_armeniaca	14.3267	29.9933	10.1033
U13286_Prunus_armeniaca	31.19	5.81667	0	U16470_Prunus_armeniaca	2.66	5.09333	17.11	U19568_Prunus_armeniaca	3.32333	4.97	0.423333
U13288_Prunus_armeniaca	31.25	0.433333	1.18333	U21514_Prunus_armeniaca	15.0967	28.2867	59.8033	U12648_Prunus_armeniaca	19.0767	11.2367	31.9467
U18178_Prunus_armeniaca	31.3033	84.17	171.273	U13734_Prunus_armeniaca	29.9067	42.07	95.3967	U15704_Prunus_armeniaca	413.497	367.123	801.88
CL2598.1_Prunus_armeniaca	31.34	1.39333	0.683333	CL1318.1_Prunus_armeniaca	1.08667	24.1133	42.2067	U15036_Prunus_armeniaca	6.80333	11.3733	1.02
U12802_Prunus_armeniaca	31.4433	80.65	92.05	U21122_Prunus_armeniaca	6.3	627.103	574.233	U5155_Prunus_armeniaca	18.64	11.05	28.5333
U19661_Prunus_armeniaca	31.4633	104.46	18.0367	U18626_Prunus_armeniaca	78.3633	74.7667	266.983	U21836_Prunus_armeniaca	26.06	14.3967	2.00667
CL871.2_Prunus_armeniaca	31.4633	10.3367	0.8	U21105_Prunus_armeniaca	315.697	500.653	928.727	U10559_Prunus_armeniaca	235.737	115.207	254.773
U12394_Prunus_armeniaca	31.4867	1.52333	0	CL1927.4_Prunus_armeniaca	10.4033	20.07	39.6133	U5529_Prunus_armeniaca	482.273	116.077	259.753
CL4382.2_Prunus_armeniaca	31.4967	14.3967	19.9867	U15529_Prunus_armeniaca	1.40333	3.50667	12.2733	U104_Prunus_armeniaca	3.38667	5.51	1.03
CL3481.1_Prunus_armeniaca	31.53	11.8067	5.19667	CL3180.1_Prunus_armeniaca	48.63	123.413	147.957	U11676_Prunus_armeniaca	0.136667	0.35	9.42333
U15520_Prunus_armeniaca	31.5467	1.31	5.68	U9962_Prunus_armeniaca	17.67	22.2067	78.38	U8201_Prunus_armeniaca	12.4833	7.88667	25.8967
U21104_Prunus_armeniaca	31.6	505.79	655.02	U11596_Prunus_armeniaca	3.43667	1.72	0.0366667	CL1741.2_Prunus_armeniaca	54.9233	59.2267	8.1
U5220_Prunus_armeniaca	31.62	15.55	29.3667	CL1273.11_Prunus_armeniaca	69.5333	4.13333	1.56667	U18666_Prunus_armeniaca	0.98	0.473333	5.2
U9928_Prunus_armeniaca	31.7433	11.3567	13.29	U22069_Prunus_armeniaca	9.34	6.32	0.26	CL826.1_Prunus_armeniaca	0.3	0.266667	8.43
U21776_Prunus_armeniaca	31.7467	8.24333	5.48	U18274_Prunus_armeniaca	43.03	6.05667	6.16667	U11162_Prunus_armeniaca	763.48	303.813	98.14
CL4920.2_Prunus_armeniaca	31.8567	78.4233	60.0333	CL435.7_Prunus_armeniaca	8.23	4.51667	1.05333	U4390_Prunus_armeniaca	7.75333	10.1467	2.17
CL4365.2_Prunus_armeniaca	31.9267	15.46	13.2267	U21455_Prunus_armeniaca	24.3233	37.3933	81.6767	CL2863.1_Prunus_armeniaca	8.17333	8.26	2.08
U15466_Prunus_armeniaca	32.1033	1.77667	0	U5273_Prunus_armeniaca	54.9033	23.61	2.81333	U9968_Prunus_armeniaca	7.00333	14.6267	46.57
U16225_Prunus_armeniaca	32.1133	15.4867	2.95	CL4564.2_Prunus_armeniaca	2.43333	7.24	18.2767	CL1267.6_Prunus_armeniaca	12.7867	17.18	5.01333
U11921_Prunus_armeniaca	32.1433	14.5467	2.54	U16433_Prunus_armeniaca	34.94	75.3167	109.997	U19059_Prunus_armeniaca	162.053	360.677	1126.46
U14923_Prunus_armeniaca	32.2033	69.8967	28.6033	U18584_Prunus_armeniaca	53.1633	13.2267	1.16667	U10563_Prunus_armeniaca	132.55	287.783	123.47
U12540_Prunus_armeniaca	32.23	14.18	13.84	CL1906.2_Prunus_armeniaca	10.14	0.353333	0.353333	CL1451.1_Prunus_armeniaca	3.53667	4.57667	0.636667
CL1896.1_Prunus_armeniaca	32.26	8.17667	15.2133	CL5018.1_Prunus_armeniaca	4.08333	0.92	0.13	U21583_Prunus_armeniaca	16.4133	27.0933	4.58
CL161.2_Prunus_armeniaca	32.4133	12.3667	6.06	U21771_Prunus_armeniaca	36.7967	8.46667	1.10667	U10220_Prunus_armeniaca	51.24	101.41	284.137
U20242_Prunus_armeniaca	32.4633	15.58	2.01333	U21779_Prunus_armeniaca	7.45	16.5633	32.6367	U18810_Prunus_armeniaca	57.0233	23.13	3.06667
U15280_Prunus_armeniaca	32.4933	9.70333	6.68667	U12562_Prunus_armeniaca	98.7933	8.49	14.9367	U21174_Prunus_armeniaca	88.08	101.947	295
CL731.2_Prunus_armeniaca	32.5967	7.6	2.14333	U12259_Prunus_armeniaca	14.8133	5.72	1.69333	U18103_Prunus_armeniaca	9.41	7.51333	23.6333
U21300_Prunus_armeniaca	32.6	95.1233	111.56	U13862_Prunus_armeniaca	150.327	120.493	447.593	U15031_Prunus_armeniaca	28.1033	29.5767	121.737
U14924_Prunus_armeniaca	32.68	79.67	9.57	U14932_Prunus_armeniaca	12.43	5.41333	1.18333	U11206_Prunus_armeniaca	64.93	33.78	106.43
CL1710.1_Prunus_armeniaca	32.84	9.50333	8.65667	U16071_Prunus_armeniaca	4.59667	11.29	25.2467	U16075_Prunus_armeniaca	78.41	33.6267	10.5733
U16497_Prunus_armeniaca	32.88	2.75667	0.943333	CL1799.2_Prunus_armeniaca	11.5967	4.02333	0.593333	U21294_Prunus_armeniaca	71.73	40.17	137.773
U21736_Prunus_armeniaca	33.0033	1.64333	0	U13134_Prunus_armeniaca	36.8167	4.98333	2.05667	CL1406.1_Prunus_armeniaca	1.79667	14.3567	1.20667
U14885_Prunus_armeniaca	33.14	10.5367	59.1167	CL49.1_Prunus_armeniaca	9.10333	0.35	0.546667	CL2825.2_Prunus_armeniaca	1.48333	2.42667	8.81667
CL4176.2_Prunus_armeniaca	33.21	115.063	24.5567	CL4634.2_Prunus_armeniaca	13.19	48.93	138.203	U14342_Prunus_armeniaca	4.74	5.87333	0.563333
CL3046.1_Prunus_armeniaca	33.3967	99.8867	73.5433	CL3293.1_Prunus_armeniaca	50.51	31.52	14.8667	CL3463.1_Prunus_armeniaca	14.05	10.5533	25.9833
CL1915.2_Prunus_armeniaca	33.4067	15.0933	2.99333	CL445.3_Prunus_armeniaca	21.1667	1.19333	0.636667	U7859_Prunus_armeniaca	0.136667	0.0666667	10.4733
U21632_Prunus_armeniaca	33.44	7.96667	0.283333	U19968_Prunus_armeniaca	38.4967	91.7067	126.38	U17022_Prunus_armeniaca	5.82667	7.71667	1.02667
U5436_Prunus_armeniaca	33.5167	16.37	39.52	CL3293.3_Prunus_armeniaca	50.3133	28.4033	14.6333	U15868_Prunus_armeniaca	570.863	995.07	2130.61
U20455_Prunus_armeniaca	33.71	2.02333	0.556667	U21515_Prunus_armeniaca	16.2067	26.2133	59.7933	U14887_Prunus_armeniaca	25.11	22.4067	61.5133
U13152_Prunus_armeniaca	33.7333	67.3433	279.84	U16501_Prunus_armeniaca	25.2267	6.92333	3.57333	CL2507.3_Prunus_armeniaca	2.15667	2.86	0.28
CL374.1_Prunus_armeniaca	33.8667	300.983	1395.9	U19734_Prunus_armeniaca	37.97	15.32	11.6	U4982_Prunus_armeniaca	3.05333	1.02667	20.2467
U10309_Prunus_armeniaca	33.91	9.14	3.2	U12386_Prunus_armeniaca	8.43	7.95667	1.44333	U16830_Prunus_armeniaca	0.176667	8.3	59.6133
U5462_Prunus_armeniaca	34.0433	15.8133	24.4267	U21880_Prunus_armeniaca	5.59667	11.2767	22.0033	CL1236.1_Prunus_armeniaca	8.20667	17.5267	3.61667
CL2974.1_Prunus_armeniaca	34.0733	7.37667	10.2533	U10510_Prunus_armeniaca	158.867	13.74	13.2667	CL4995.1_Prunus_armeniaca	24.3033	10.9867	26.3633
CL2895.2_Prunus_armeniaca	34.0933	5.17667	2.87333	U19380_Prunus_armeniaca	18.09	11.2833	1.10667	U15360_Prunus_armeniaca	12.9233	18.76	4.32667
U15485_Prunus_armeniaca	34.21	69.2033	165.077	U21133_Prunus_armeniaca	143.707	99.5933	432.51	U21520_Prunus_armeniaca	17.1967	19.2133	49.5967
U21590_Prunus_armeniaca	34.26	11.3767	1.54	U13041_Prunus_armeniaca	8.78333	6.18667	0.723333	U18236_Prunus_armeniaca	33.8567	47.3533	109.74
U5866_Prunus_armeniaca	34.2733	6.79333	1.03333	U21178_Prunus_armeniaca	95.4067	159.98	287.667	U22205_Prunus_armeniaca	6.43	5.69333	0.39
U21701_Prunus_armeniaca	34.3133	12.6267	15.78	U16852_Prunus_armeniaca	32.4567	29.75	8.89667	U21692_Prunus_armeniaca	23.2667	32.1767	9.24
CL5247.7_Prunus_armeniaca	34.35	152.417	584.173	CL2536.6_Prunus_armeniaca	2.82	4.28333	21.6633	CL496.1_Prunus_armeniaca	2.15667	3.67333	12.9667
U21476_Prunus_armeniaca	34.37	11.7067	59.0133	U5056_Prunus_armeniaca	290.613	237.297	849.007	U14009_Prunus_armeniaca	11.4733	4.84333	29.84
U17027_Prunus_armeniaca	34.39	110.153	118.893	U10677_Prunus_armeniaca	3.3	8.96333	18.4733	U16537_Prunus_armeniaca	34.4667	29.19	315.463
U4114_Prunus_armeniaca	34.3933	3.09333	1.55	CL509.4_Prunus_armeniaca	9.25667	5.36667	1.5	U17702_Prunus_armeniaca	27.0533	30.61	10.1633
U9717_Prunus_armeniaca	34.3933	14.7033	17.84	CL1448.1_Prunus_armeniaca	48.61	81.2333	146	CL984.1_Prunus_armeniaca	3.33667	3.19333	11.9533
CL1683.2_Prunus_armeniaca	34.4167	6.20667	20.1133	CL4912.2_Prunus_armeniaca	5.64667	12.9533	24.7133	U21590_Prunus_armeniaca	34.26	11.3767	1.54
U15898_Prunus_armeniaca	34.5267	131.94	150.943	CL82.9_Prunus_armeniaca	5.67	0	0.04	CL566.6_Prunus_armeniaca	145.83	215.827	467.267
U16632_Prunus_armeniaca	34.56	16.2833	1.58667	CL4923.2_Prunus_armeniaca	15.1167	4.63	1.76667	U13879_Prunus_armeniaca	231.03	456.687	200.71
CL1879.2_Prunus_armeniaca	34.6767	14.71	19.6133	U20983_Prunus_armeniaca	40.4133	51.28	143.553	CL1679.3_Prunus_armeniaca	160.187	266.317	576.26
U5534_Prunus_armeniaca	34.8	1103.11	1557.69	CL387.2_Prunus_armeniaca	0.0366667	0.23	2.68667	U8572_Prunus_armeniaca	11.1467	11.35	2.21333
CL4556.2_Prunus_armeniaca	34.84	17.2367	39.12	U14578_Prunus_armeniaca	4.95667	4.28	0.35	U6013_Prunus_armeniaca	18.1433	5.21	16.7933
U21462_Prunus_armeniaca	34.8467	17.2333	89.1233	CL4034.3_Prunus_armeniaca	55.0067	90.51	162.56	CL3571.1_Prunus_armeniaca	7.23333	12.4167	2.60667
CL4229.4_Prunus_armeniaca	34.8667	72.16	38.5767	CL4844.2_Prunus_armeniaca	0.196667	0.75	13.59	CL4589.2_Prunus_armeniaca	7.05333	11.7767	30.63
CL2434.1_Prunus_armeniaca	34.8933	5.51	4.40333	CL4761.2_Prunus_armeniaca	0.51	2.05	9.64333	CL4094.1_Prunus_armeniaca	342.103	218.177	551.27
U16433_Prunus_armeniaca	34.94	75.3167	109.997	U18246_Prunus_armeniaca	285.843	251.8	825.037	U6117_Prunus_armeniaca	24.2767	42.3033	105.45
CL1664.1_Prunus_armeniaca	34.97	15.65	43.5233	U15105_Prunus_armeniaca	7.94	4.17	0.87	U5587_Prunus_armeniaca	287.21	257.223	648.717
U16475_Prunus_armeniaca	35.1233	6.38333	9.13333	U9491_Prunus_armeniaca	40.2567	45.0267	5.53667	CL5030.2_Prunus_armeniaca	0.0633333	1.63667	8.82
U12889_Prunus_armeniaca	35.21	1.85333	0.67	U14628_Prunus_armeniaca	23.7333	13.7067	4.58667	CL2822.2_Prunus_armeniaca	20.3633	14.5367	42.54
CL1897.1_Prunus_armeniaca	35.25	17.04	1.76333	CL995.1_Prunus_armeniaca	14.5633	20.5	2.68333	U6190_Prunus_armeniaca	74.8067	80.07	182.73
U16799_Prunus_armeniaca	35.3867	14.78	5.33667	CL2500.3_Prunus_armeniaca	20.1233	4.90667	2.64667	CL2024.4_Prunus_armeniaca	0.0933333	0.19	4.01333
CL3945.2_Prunus_armeniaca	35.4267	9.66333	5.48667	CL1211.5_Prunus_armeniaca	0.263333	2.8	4.12	U17927_Prunus_armeniaca	4.99667	13	1.69667
U14001_Prunus_armeniaca	35.4667	9.03	3.46333	U21499_Prunus_armeniaca	38.3533	38.38	3.12	U17843_Prunus_armeniaca	16.6567	10.7933	29.13
CL714.1_Prunus_armeniaca	35.5	86.6233	22.25	CL5247.21_Prunus_armeniaca	40.9067	57.3867	395.393	U12721_Prunus_armeniaca	90.18	21.0333	58.28
U9860_Prunus_armeniaca	35.5167	15.7733	37.7767	U9388_Prunus_armeniaca	4.83	12.2867	27.99	U18171_Prunus_armeniaca	2.91	8.7	1.12
CL328.6_Prunus_armeniaca	35.6733	0.893333	0.113333	U14525_Prunus_armeniaca	2.06667	1.65	25.2667	U21868_Prunus_armeniaca	7.23667	5.02333	28.8233
U16478_Prunus_armeniaca	35.85	16.87	8.58333	CL2536.4_Prunus_armeniaca	8.92667	7.99	41.4833	U8207_Prunus_armeniaca	11.7433	6.94	0.443333
U21629_Prunus_armeniaca	35.9233	14.6467	12.2167	U21551_Prunus_armeniaca	65.73	7.97	11.8567	U15691_Prunus_armeniaca	33.3067	36.8433	11.78
CL4017.2_Prunus_armeniaca	36.03	5.19	7.64	CL1172.2_Prunus_armeniaca	9.79333	3.19667	1.68333	CL1122.4_Prunus_armeniaca	1.2	3.98667	0.413333
U16726_Prunus_armeniaca	36.12	14.0733	16.02	CL3481.1_Prunus_armeniaca	31.53	11.8067	5.19667	U18205_Prunus_armeniaca	3.8	9.78333	2.93333
U932_Prunus_armeniaca	36.13	17.3133	16.1433	U559_Prunus_armeniaca	25.14	19.4533	1.00667	CL527.30_Prunus_armeniaca	3.07	1.55333	0.0266667
U12911_Prunus_armeniaca	36.1667	7.51333	0.176667	U16560_Prunus_armeniaca	119.323	161.547	349.043	CL3513.1_Prunus_armeniaca	9.50333	13.3567	3.76667
CL2309.2_Prunus_armeniaca	36.22	9.16667	0.343333	CL4412.2_Prunus_armeniaca	0.27	4.41	7.16667	U5911_Prunus_armeniaca	26.5133	14.19	3.80333
U9675_Prunus_armeniaca	36.3267	16.13	16.4133	CL2546.1_Prunus_armeniaca	0.223333	3.22	3.08333	U12965_Prunus_armeniaca	50.7567	90.5667	202.487
U17469_Prunus_armeniaca	36.3333	16	7.94	CL2250.2_Prunus_armeniaca	24.84	11.7833	4	U6159_Prunus_armeniaca	37.8733	85.3667	225.497
CL2420.3_Prunus_armeniaca	36.3767	17.1033	42.8333	CL3949.1_Prunus_armeniaca	9.41333	11.4067	36.7933	CL184.1_Prunus_armeniaca	29.9	22.85	6.03333
CL4112.2_Prunus_armeniaca	36.5133	3.91667	0.106667	CL1235.4_Prunus_armeniaca	87.9067	308.323	256.393	U15947_Prunus_armeniaca	29.2767	47.4767	16.4
CL2877.2_Prunus_armeniaca	36.52	10.0167	1.66333	CL1506.1_Prunus_armeniaca	6.05667	0.28	0.193333	U6007_Prunus_armeniaca	12.2167	16.0833	43.3467
U5151_Prunus_armeniaca	36.5567	7.66667	2.90333	CL300.2_Prunus_armeniaca	14.2233	8.69333	2.54333	CL3882.1_Prunus_armeniaca	14.8567	7.45	25.76
U15681_Prunus_armeniaca	36.5933	16.25	72.9433	CL1619.1_Prunus_armeniaca	39.26	54.05	127.177	U13379_Prunus_armeniaca	10.8533	28.8633	1.8
CL1896.2_Prunus_armeniaca	36.62	11.35	22.2267	U21422_Prunus_armeniaca	29.2233	16.51	101.727	U16138_Prunus_armeniaca	37.2233	34.44	85.4267
CL3816.1_Prunus_armeniaca	36.68	2.56333	8.32667	U5536_Prunus_armeniaca	312.663	180.67	104.53	CL2867.2_Prunus_armeniaca	0.88	0.133333	1.79333
U21771_Prunus_armeniaca	36.7967	8.46667	1.10667	CL3192.2_Prunus_armeniaca	137.517	29.8367	18.6367	CL1863.3_Prunus_armeniaca	31.2367	50.2833	111.003
U13134_Prunus_armeniaca	36.8167	4.98333	2.05667	CL1457.1_Prunus_armeniaca	60.6467	50.3733	4.17333	U14873_Prunus_armeniaca	24.04	16.48	47.4567
U11492_Prunus_armeniaca	36.8267	90.4333	26.48	U12779_Prunus_armeniaca	1294.89	3120.12	5208.51	U17717_Prunus_armeniaca	14.9967	11.44	0.66
U19400_Prunus_armeniaca	36.8633	15.1133	0.953333	CL2756.1_Prunus_armeniaca	0.0233333	10.53	20.6133	U16710_Prunus_armeniaca	20.4467	16.3867	41.3633
U21801_Prunus_armeniaca	36.8833	1.02	4.52667	U19713_Prunus_armeniaca	2.53667	5.91333	74.32	U21650_Prunus_armeniaca	17.5267	16.5333	39.8433
U11424_Prunus_armeniaca	36.9533	81.2367	70.6767	U21550_Prunus_armeniaca	15.5333	24.1333	51.5033	U5005_Prunus_armeniaca	33.72	34.8167	84.02
U6224_Prunus_armeniaca	37.01	145.263	116.007	CL3877.1_Prunus_armeniaca	4.40333	27.7833	21.51	U5592_Prunus_armeniaca	384.033	201.56	439.223
U13917_Prunus_armeniaca	37.02	0.586667	3.09667	U16168_Prunus_armeniaca	11.3167	2.41333	0.466667	U4447_Prunus_armeniaca	5.65667	12.1267	2.97667
CL5044.3_Prunus_armeniaca	37.1033	11.0833	24.48	CL4309.2_Prunus_armeniaca	0.596667	1.43	8.27667	U10873_Prunus_armeniaca	19.7967	11	1.97667
U21124_Prunus_armeniaca	37.1067	137.757	763.437	U18692_Prunus_armeniaca	6.83333	4.62333	1.08	CL1298.1_Prunus_armeniaca	6.60667	9.09333	53.3033
CL5076.1_Prunus_armeniaca	37.6233	196.857	96.87	CL4922.2_Prunus_armeniaca	22.0067	30.7333	4.93	U4183_Prunus_armeniaca	4.24333	5.53333	0.463333
U19406_Prunus_armeniaca	37.73	14.3133	8.9	U20987_Prunus_armeniaca	32.23	40.1567	167.17	U19077_Prunus_armeniaca	7.04333	6.61667	1.36333
U6159_Prunus_armeniaca	37.8733	85.3667	225.497	U6816_Prunus_armeniaca	10.0533	6.53333	0.38	U17780_Prunus_armeniaca	10.97	19.47	47.41
U20025_Prunus_armeniaca	37.94	1.05667	5.01667	U4789_Prunus_armeniaca	73.8	81.46	224.567	U5024_Prunus_armeniaca	172.07	194.083	82.6967
U19734_Prunus_armeniaca	37.97	15.32	11.6	CL3218.4_Prunus_armeniaca	0.0433333	0.32	3.77	CL2665.1_Prunus_armeniaca	2.00667	11.0967	2.01667
CL3657.2_Prunus_armeniaca	38	1.07	0.796667	U12798_Prunus_armeniaca	0.0366667	5.21333	6.93667	U13812_Prunus_armeniaca	107.36	119.23	349.67
U5074_Prunus_armeniaca	38.03	10.3467	15.8833	U16371_Prunus_armeniaca	8.57	4.91	0.323333	U5271_Prunus_armeniaca	2.8	0.91	6.06
U21646_Prunus_armeniaca	38.06	11.61	28.5867	U21961_Prunus_armeniaca	11.1867	8.53	0.126667	CL1771.1_Prunus_armeniaca	82.58	46.62	138.94
CL2903.4_Prunus_armeniaca	38.0767	1.73333	0.286667	U21121_Prunus_armeniaca	715.887	74.4367	31.0667	U20287_Prunus_armeniaca	22.8567	5.74667	39.56
U4749_Prunus_armeniaca	38.1567	133.003	67.4033	U16894_Prunus_armeniaca	89.6233	146.357	298.36	U15060_Prunus_armeniaca	4.6	4.45667	0.376667
CL2595.1_Prunus_armeniaca	38.3467	107.353	68.95	U10158_Prunus_armeniaca	20.54	28.1867	71.53	CL752.1_Prunus_armeniaca	20.6667	9.45	36.1633
U9601_Prunus_armeniaca	38.38	12.55	7.85	U12085_Prunus_armeniaca	6.63333	1.54333	0.0666667	CL1792.1_Prunus_armeniaca	12.79	18.93	2.54
CL1211.1_Prunus_armeniaca	38.4367	16.3633	3.18333	U4063_Prunus_armeniaca	12.98	0.266667	0.68	U21381_Prunus_armeniaca	48.65	20.3233	111.97
U19968_Prunus_armeniaca	38.4967	91.7067	126.38	U6199_Prunus_armeniaca	92.83	137.49	21.7233	CL2899.1_Prunus_armeniaca	10.51	3.14667	13.1933
U11200_Prunus_armeniaca	38.5233	6.79333	0.173333	U10599_Prunus_armeniaca	65.3567	90.8167	197.007	U19144_Prunus_armeniaca	5.47667	8.13667	1.71333
U4115_Prunus_armeniaca	38.7333	3.51333	2.03667	U12633_Prunus_armeniaca	17.4433	23.4067	98.12	U10662_Prunus_armeniaca	95.17	76.4467	173.55
CL49.2_Prunus_armeniaca	39.0533	9.51	11.71	CL929.2_Prunus_armeniaca	53.8467	21.1933	5.03667	U16560_Prunus_armeniaca	119.323	161.547	349.043
U11893_Prunus_armeniaca	39.2933	206.707	48.1167	CL1144.1_Prunus_armeniaca	1.85	2.48333	77.8033	CL941.1_Prunus_armeniaca	16.4167	4.00333	11.48
U16932_Prunus_armeniaca	39.5467	3.39	0.653333	U16186_Prunus_armeniaca	9.37	2.15333	0.986667	U5049_Prunus_armeniaca	32.67	49.77	136.5
CL3101.1_Prunus_armeniaca	39.5667	78.5767	33.3067	CL679.1_Prunus_armeniaca	6.75333	0.92	0.34	CL311.2_Prunus_armeniaca	12.0767	11.9367	3.62333
U14796_Prunus_armeniaca	39.57	15.91	15.0967	CL4806.1_Prunus_armeniaca	3.8	3.38	0.23	CL4393.1_Prunus_armeniaca	19.0167	26.9133	63.3167
U12250_Prunus_armeniaca	39.5733	124.81	545.597	U16251_Prunus_armeniaca	138.43	39.2267	42.5767	CL3461.4_Prunus_armeniaca	142.257	105.133	313.31
U13593_Prunus_armeniaca	39.65	7.43333	14.39	U13805_Prunus_armeniaca	114.54	128.903	338.597	U11728_Prunus_armeniaca	9665.59	6796.82	1591.1
CL189.3_Prunus_armeniaca	39.6533	12.6933	37.3667	U21326_Prunus_armeniaca	14.03	10.5333	145.413	U4365_Prunus_armeniaca	29.6167	11.2433	1.85
CL238.8_Prunus_armeniaca	39.7067	17.7467	19.9167	U15636_Prunus_armeniaca	146.297	236.913	419.883	U13666_Prunus_armeniaca	70.41	60.3733	135.85
U12303_Prunus_armeniaca	39.81	19.6733	31.4667	U13812_Prunus_armeniaca	107.36	119.23	349.67	U16520_Prunus_armeniaca	15.1667	8.93667	2.33333
U11932_Prunus_armeniaca	40.0233	10.7733	0.846667	U12219_Prunus_armeniaca	83.6733	72.1233	243.21	U4307_Prunus_armeniaca	16.29	4.64667	0.826667
U17254_Prunus_armeniaca	40.0267	4.14667	1.27333	U16747_Prunus_armeniaca	77.8767	25.1367	17.9867	CL2915.1_Prunus_armeniaca	26.1	15.0633	41.8
U21524_Prunus_armeniaca	40.0867	4.29	2.34333	U22081_Prunus_armeniaca	11.3067	1.97333	1.35	CL4468.2_Prunus_armeniaca	0	0.0633333	6.46667
U15995_Prunus_armeniaca	40.1433	1.83667	2.67333	CL3865.1_Prunus_armeniaca	1.50667	4.29	9.7	CL4426.2_Prunus_armeniaca	29.47	139.487	58.67
U14810_Prunus_armeniaca	40.1467	11.38	9.90333	CL1045.16_Prunus_armeniaca	6.64	4.32333	1.15333	CL1619.1_Prunus_armeniaca	39.26	54.05	127.177
CL2559.2_Prunus_armeniaca	40.5167	19.2567	21.8533	CL1683.1_Prunus_armeniaca	8.52	0	0.0666667	CL2994.2_Prunus_armeniaca	3.13333	3.17667	0.12
CL5024.1_Prunus_armeniaca	40.55	95.1533	69.95	U9544_Prunus_armeniaca	47.0433	15.9367	11.56	U10224_Prunus_armeniaca	16.2	14.3567	2.01333
U14265_Prunus_armeniaca	40.5933	2.14333	7.30333	CL3710.2_Prunus_armeniaca	6.63	6.63333	34.8867	U10158_Prunus_armeniaca	20.54	28.1867	71.53
U21746_Prunus_armeniaca	40.79	0.653333	1.63667	U21100_Prunus_armeniaca	548.93	387.17	167.5	CL4560.1_Prunus_armeniaca	0	0.283333	4.76
U5059_Prunus_armeniaca	40.9433	14.97	0.63	CL1529.1_Prunus_armeniaca	10.4233	1.24333	1.25	CL5051.2_Prunus_armeniaca	52.3833	142.113	452.63
CL971.2_Prunus_armeniaca	41.0267	6.12333	83.5867	CL962.16_Prunus_armeniaca	21.03	32.71	3.62667	U22412_Prunus_armeniaca	2.53	3.59	0.0733333
U5976_Prunus_armeniaca	41.41	4.53667	4.96667	U10998_Prunus_armeniaca	48.0267	69.3333	150.287	CL4645.2_Prunus_armeniaca	53.9267	55.5567	133.973
U12216_Prunus_armeniaca	41.45	192.78	167.423	CL3641.2_Prunus_armeniaca	6.76333	10.16	27.6033	CL4430.2_Prunus_armeniaca	2.81	2.68667	22.9867
U5939_Prunus_armeniaca	41.4833	5.64333	16.52	U10330_Prunus_armeniaca	50.1467	81.3167	152.983	CL4614.1_Prunus_armeniaca	180.46	96.1867	24.5967
U5249_Prunus_armeniaca	41.62	7.47667	19.1633	U21440_Prunus_armeniaca	50.6967	60.9867	8.49667	CL3787.4_Prunus_armeniaca	5.50667	10.4033	1.87667
CL3581.1_Prunus_armeniaca	41.6333	94.7	414.407	CL1196.2_Prunus_armeniaca	98.8533	77.23	304.34	CL368.4_Prunus_armeniaca	17.9	18.68	58.7067
CL402.3_Prunus_armeniaca	41.7467	2.25667	4.86	CL4579.1_Prunus_armeniaca	19.64	6.54	5.18667	U6082_Prunus_armeniaca	39.48	21.96	60.9033
U12561_Prunus_armeniaca	41.9433	5.28	0.146667	U5506_Prunus_armeniaca	171.41	45.1267	674.153	U4905_Prunus_armeniaca	98.02	70.2867	25.2533
CL1833.1_Prunus_armeniaca	41.9467	4.26	6.26667	U21256_Prunus_armeniaca	67.8067	61.4367	205.69	U17860_Prunus_armeniaca	27.9467	22.2633	104.043
CL1116.3_Prunus_armeniaca	42.0233	1.84	1.65667	CL5220.2_Prunus_armeniaca	0.786667	1.88333	8.70333	CL2172.2_Prunus_armeniaca	0.826667	0.32	5.13
U9976_Prunus_armeniaca	42.2167	13.6733	13.27	CL3929.1_Prunus_armeniaca	2.52333	5.60333	18.1233	CL2520.9_Prunus_armeniaca	0.15	2.67333	0.146667
U15669_Prunus_armeniaca	42.3667	14.2167	12.8133	U10007_Prunus_armeniaca	19.19	35.5067	61.3267	U21943_Prunus_armeniaca	21.1	4.79667	0.0366667
CL871.3_Prunus_armeniaca	42.5633	12.7367	1.02333	U13008_Prunus_armeniaca	261.117	198.293	32.7033	CL358.2_Prunus_armeniaca	7.51	3.54	16.9733
U12031_Prunus_armeniaca	42.5967	15.8267	6.15	U15326_Prunus_armeniaca	3.54	7.33333	16.8433	CL4889.1_Prunus_armeniaca	9.00333	14.5833	164.23
U13837_Prunus_armeniaca	42.66	163.877	209.657	U10955_Prunus_armeniaca	62.8333	57.0333	189.333	CL902.1_Prunus_armeniaca	57.1433	14.4633	3.55333
CL279.2_Prunus_armeniaca	42.8133	19.2267	30.9433	U21594_Prunus_armeniaca	14.2667	19.89	47.9467	U21198_Prunus_armeniaca	58.7533	93.99	212.563
CL5212.1_Prunus_armeniaca	42.8167	15.28	4.08333	CL1503.8_Prunus_armeniaca	7.75667	2.03	0.8	CL1347.3_Prunus_armeniaca	396.043	407.837	864.533
U6406_Prunus_armeniaca	42.99	16.4367	5.72	CL1342.2_Prunus_armeniaca	0.0766667	1.79667	10.12	CL1036.1_Prunus_armeniaca	1.62333	2.25667	0.0933333
U18274_Prunus_armeniaca	43.03	6.05667	6.16667	U16252_Prunus_armeniaca	117.87	30.9667	35.34	CL2778.2_Prunus_armeniaca	18.0933	9.00333	2.32667
U5648_Prunus_armeniaca	43.0867	20.8067	25.7267	U19456_Prunus_armeniaca	51.2067	101.207	161.33	CL3159.1_Prunus_armeniaca	2.31	0.643333	4.17333
CL5247.2_Prunus_armeniaca	43.09	139.767	243.43	U17726_Prunus_armeniaca	144.04	180.06	414.63	U13734_Prunus_armeniaca	29.9067	42.07	95.3967
CL3927.2_Prunus_armeniaca	43.1633	97.59	171.81	CL1735.1_Prunus_armeniaca	2.38333	1.86333	0.14	CL1659.2_Prunus_armeniaca	19.0767	21.6533	54.2133
U21624_Prunus_armeniaca	43.6	20.8767	4.98667	U15111_Prunus_armeniaca	2.22333	3.71333	14.4233	U21016_Prunus_armeniaca	0.0766667	0.146667	7.09333
CL667.2_Prunus_armeniaca	43.65	6.79333	10.6667	CL488.9_Prunus_armeniaca	1.69	13.0033	10.0133	CL641.2_Prunus_armeniaca	4.72333	3.2	12.1567
CL2303.1_Prunus_armeniaca	43.6833	112.1	471.91	U21016_Prunus_armeniaca	0.0766667	0.146667	7.09333	U6294_Prunus_armeniaca	50.0133	39.3533	0.85
U18355_Prunus_armeniaca	43.69	13.8467	2.45333	U4213_Prunus_armeniaca	7.39667	2.21	1.46333	CL4112.2_Prunus_armeniaca	36.5133	3.91667	0.106667
U5306_Prunus_armeniaca	43.7067	7.53	29.44	CL2282.2_Prunus_armeniaca	8.04	5.43333	0.91	U16715_Prunus_armeniaca	6.36667	7.30333	1.25667
U5777_Prunus_armeniaca	43.89	12.6233	0.04	U20912_Prunus_armeniaca	8.16333	5.79333	1.13667	U16088_Prunus_armeniaca	6.14667	13.0267	1.84333
U21678_Prunus_armeniaca	43.9133	4.64667	0.243333	U5602_Prunus_armeniaca	169.543	411.11	483.053	CL3012.1_Prunus_armeniaca	3.50667	4.27333	13.7133
U10066_Prunus_armeniaca	43.95	1.55333	3.47333	U5674_Prunus_armeniaca	10.5167	24.7733	40.59	CL1823.3_Prunus_armeniaca	4.19667	8.30333	0.936667
U6313_Prunus_armeniaca	44.0067	16.63	4.75	CL3185.2_Prunus_armeniaca	6.12667	17.7733	22.29	U20987_Prunus_armeniaca	32.23	40.1567	167.17
U17440_Prunus_armeniaca	44.0767	116.89	88.8	U5260_Prunus_armeniaca	54.5433	75.23	801.7	U21582_Prunus_armeniaca	30.6667	25.06	8.35333
CL3330.1_Prunus_armeniaca	44.1367	14.5	20.2633	CL1402.8_Prunus_armeniaca	5.07	0	0.0933333	U5004_Prunus_armeniaca	3.89	4.65333	0.87
U13863_Prunus_armeniaca	44.1667	5.35667	4.58	U21794_Prunus_armeniaca	23.5833	13.79	5.33	CL530.1_Prunus_armeniaca	37.1733	60.87	17.79
U5633_Prunus_armeniaca	44.2067	9.05	6.95667	CL2330.6_Prunus_armeniaca	11.7867	9.44333	2.72	CL3157.1_Prunus_armeniaca	0.166667	0.313333	4.34667
U17985_Prunus_armeniaca	44.3	18.3967	26.27	U4092_Prunus_armeniaca	22.1633	17.8667	2.71667	U18714_Prunus_armeniaca	27.7333	48.5067	372.763
CL1083.1_Prunus_armeniaca	44.3433	121.417	45.7333	CL4581.1_Prunus_armeniaca	78.8	105.207	286.55	CL78.1_Prunus_armeniaca	40.6667	66.42	26.46
CL515.1_Prunus_armeniaca	44.3867	4.03	20.3567	CL1144.2_Prunus_armeniaca	1.49	3.44333	12.0033	CL4367.1_Prunus_armeniaca	90.3733	110.643	259.14
U4932_Prunus_armeniaca	44.42	123.403	40.5067	CL4051.1_Prunus_armeniaca	62.3133	102.333	181.273	U21218_Prunus_armeniaca	121.417	170.78	60.63
CL4482.2_Prunus_armeniaca	44.4533	18.89	0.146667	CL3212.2_Prunus_armeniaca	8.42	15.87	42.6067	U21961_Prunus_armeniaca	11.1867	8.53	0.126667
U12466_Prunus_armeniaca	44.5	4.03333	2.27667	U13910_Prunus_armeniaca	59.8567	71.0333	178.683	CL2364.1_Prunus_armeniaca	27.53	18.6067	4.73667
CL1392.4_Prunus_armeniaca	44.8767	100.077	59.69	CL2868.1_Prunus_armeniaca	5.51667	3.25	43.2467	CL613.7_Prunus_armeniaca	1.83667	7.55333	0.726667
U17380_Prunus_armeniaca	44.9333	7.67333	116.72	CL3498.3_Prunus_armeniaca	18.2667	4.83	3.25	U17126_Prunus_armeniaca	5.93667	10.9933	2.93333
U21485_Prunus_armeniaca	45.0533	14.4	54.34	U10940_Prunus_armeniaca	19.14	0.836667	0.49	U4805_Prunus_armeniaca	20.67	24.3167	79.6
CL4079.1_Prunus_armeniaca	45.0667	6.74	63.2667	CL3080.1_Prunus_armeniaca	24.9933	2.28667	1.57	CL2049.1_Prunus_armeniaca	9.21333	13.0067	4.23333
CL3945.3_Prunus_armeniaca	45.31	6.16667	3.43333	U5358_Prunus_armeniaca	0.32	1.60667	7.28333	U16639_Prunus_armeniaca	14.3233	14.0167	31.6333
CL3192.1_Prunus_armeniaca	45.53	9.94333	8.37333	CL2197.1_Prunus_armeniaca	7.94667	8.07	0.826667	U21311_Prunus_armeniaca	52.5367	57.7267	129.117
CL2087.3_Prunus_armeniaca	45.5667	106.69	60.0133	CL238.3_Prunus_armeniaca	0.933333	0.653333	5.96667	CL1909.3_Prunus_armeniaca	3.37333	4.49333	15.95
U21573_Prunus_armeniaca	45.7767	14.4133	9.31333	U13436_Prunus_armeniaca	6.56667	9.78	58.6067	U20504_Prunus_armeniaca	0.663333	1.13667	11.7667
U685_Prunus_armeniaca	45.9067	14.2267	10.2933	U17313_Prunus_armeniaca	6.73667	7	28.5667	U13971_Prunus_armeniaca	93.3633	10.1667	1.73
CL3653.1_Prunus_armeniaca	46.0633	5.6	8.92667	CL2811.1_Prunus_armeniaca	2.67333	4.56667	13.4333	CL1024.1_Prunus_armeniaca	10.0733	17.55	0.856667
U19732_Prunus_armeniaca	46.1167	15.0567	71.55	U19646_Prunus_armeniaca	70.69	273.37	210.213	U11132_Prunus_armeniaca	275.527	150.077	431.37
U21541_Prunus_armeniaca	46.14	9.75667	18.2433	CL784.2_Prunus_armeniaca	12.13	1.87667	1.04333	U17177_Prunus_armeniaca	6.84	6.55667	1.39667
U13261_Prunus_armeniaca	46.4467	3.97	0	U11676_Prunus_armeniaca	0.136667	0.35	9.42333	U17364_Prunus_armeniaca	9.18333	15.3633	40.12
U19830_Prunus_armeniaca	46.7467	277.337	2306.34	U21735_Prunus_armeniaca	25.0467	3.85	0.54	CL2080.1_Prunus_armeniaca	12.4733	4.95667	1.01333
U19339_Prunus_armeniaca	46.9033	22.99	31.43	U6453_Prunus_armeniaca	3.53333	7.55	23.72	CL66.1_Prunus_armeniaca	21.04	177	28.99
U14200_Prunus_armeniaca	46.99	11.05	0.656667	CL2957.2_Prunus_armeniaca	1.42333	3.38	18.2867	CL1404.5_Prunus_armeniaca	76.7833	87.8333	38.07
U14213_Prunus_armeniaca	47.0167	15.8067	16.1833	U13903_Prunus_armeniaca	25.4667	33.1167	5.13333	CL2714.1_Prunus_armeniaca	57.72	21.1333	5.61667
U9544_Prunus_armeniaca	47.0433	15.9367	11.56	U21953_Prunus_armeniaca	3.73	4.78	19.3133	CL737.3_Prunus_armeniaca	9.01	9.03667	2.17667
CL3767.2_Prunus_armeniaca	47.28	1.28333	1.18667	U8645_Prunus_armeniaca	17.5433	4.86333	0.853333	CL5247.21_Prunus_armeniaca	40.9067	57.3867	395.393
U18984_Prunus_armeniaca	47.4833	19.4733	47.4767	U16974_Prunus_armeniaca	92.8867	18	391.163	U15562_Prunus_armeniaca	4.78667	4.59667	0.773333
CL2358.1_Prunus_armeniaca	47.8733	105.027	314.387	CL1221.1_Prunus_armeniaca	15.2	6.89333	1.52	U187_Prunus_armeniaca	15.13	18.64	5.62333
U11412_Prunus_armeniaca	47.88	5.74333	63.59	U13913_Prunus_armeniaca	72.1	114.63	213.063	CL4480.1_Prunus_armeniaca	6.33667	4.26	15.93
U9573_Prunus_armeniaca	48.02	23.2433	15.88	CL3829.1_Prunus_armeniaca	6.47667	8.76667	0.886667	U13726_Prunus_armeniaca	4.33	14.8967	57.1733
U4793_Prunus_armeniaca	48.2067	114.383	88.3367	U4569_Prunus_armeniaca	210.72	117.593	71.2833	CL1668.6_Prunus_armeniaca	126.44	93.8333	26.7733
U21498_Prunus_armeniaca	48.28	11.9	0.71	U4768_Prunus_armeniaca	51.2267	48.6	150.363	U9541_Prunus_armeniaca	7.03667	25.38	6.02333
U11376_Prunus_armeniaca	48.4133	130.817	90.0333	CL1487.3_Prunus_armeniaca	21.99	2.69667	1.17333	U6413_Prunus_armeniaca	27.76	33.35	89.7333
CL3777.1_Prunus_armeniaca	48.6067	104.217	148.673	U5829_Prunus_armeniaca	22.1	27.2467	4.63	CL800.3_Prunus_armeniaca	0.163333	0.17	1.91667
CL3180.1_Prunus_armeniaca	48.63	123.413	147.957	CL3858.4_Prunus_armeniaca	415.987	257.84	138.177	U5317_Prunus_armeniaca	39.7867	33.4033	7.26667
U21381_Prunus_armeniaca	48.65	20.3233	111.97	U17396_Prunus_armeniaca	8.92	15.9567	31.92	CL492.1_Prunus_armeniaca	343.41	92.2567	37.32
U509_Prunus_armeniaca	48.8933	23.86	11.7267	U10050_Prunus_armeniaca	10.2567	19.1967	39.9233	CL3591.1_Prunus_armeniaca	22.78	12.7967	33.1167
U12206_Prunus_armeniaca	49.2667	17.78	3.61333	CL3005.1_Prunus_armeniaca	23.94	37.69	72.9533	U11738_Prunus_armeniaca	11.3267	4.42	17.73
U5001_Prunus_armeniaca	49.6433	107.197	36.73	CL1029.1_Prunus_armeniaca	19.5933	8.38667	4.49	U9860_Prunus_armeniaca	35.5167	15.7733	37.7767
U6145_Prunus_armeniaca	49.71	131.4	98.0833	U17929_Prunus_armeniaca	14.46	12.6533	2.39667	CL781.3_Prunus_armeniaca	17.59	16.8667	2.48667
CL204.3_Prunus_armeniaca	49.8267	111.587	36.7533	U16159_Prunus_armeniaca	12.06	5.99667	1.74	U15925_Prunus_armeniaca	55.67	94.7467	213.01
U5216_Prunus_armeniaca	49.83	204.263	295.487	U13665_Prunus_armeniaca	38.1367	57.6267	121.703	CL474.2_Prunus_armeniaca	127.56	305.86	103.673
CL4614.2_Prunus_armeniaca	50.2	216.86	4472.44	U21233_Prunus_armeniaca	73.2767	105.387	209.663	CL4353.1_Prunus_armeniaca	1.01333	0.76	9.16667
CL4924.2_Prunus_armeniaca	50.39	9.49667	15.4567	CL2146.2_Prunus_armeniaca	15.7833	6.46	2.95667	U7639_Prunus_armeniaca	1.88333	0.713333	2.95333
CL1042.2_Prunus_armeniaca	50.4133	128.483	154.157	CL3196.1_Prunus_armeniaca	58.5733	53.2567	5.57333	U19428_Prunus_armeniaca	34.9833	22.3033	65.1833
CL1970.2_Prunus_armeniaca	50.4967	24.19	136.423	U5783_Prunus_armeniaca	18.2067	23.6233	63.4067	U11508_Prunus_armeniaca	131.43	125.843	302.623
[truncated: 3,731 more rows]
