# Supplementary material for: Identification of key genes and regulators associated with carotenoid metabolism in apricot (Prunus armeniaca) fruit using weighted gene coexpression network analysis
Source: BMC Genomics. 2019 Nov 20;20:876. doi: 10.1186/s12864-019-6261-5 (PMC6865023; doi:10.1186/s12864-019-6261-5)
Supplement: Supplementary file 7 — Additional file 7. The expression and functional annotation of genes shown in Fig. 5b. [file 12864_2019_6261_MOESM7_ESM.xlsx]

## Sheet: Sheet1
Additional file 7 The expression and functional annotation of genes shown in Figure 5B.
ID	gene	geneLength	FPKM_57DAF	FPKM_65DAF	FPKM_74DAF	Nr-ID	Nr-Score	Nr-Evalue	Nr-annotation	Nt-ID	Swissprot-ID	Swissprot-Score	Swissprot-Evalue	Swissprot-annotation	KO_id	KEGG-Evalue	KEGG-Score	ko_definition	EC
U7591_Prunus_armeniaca	IPI	2838	30.5067	26.3767	12.5	gi|462413179|gb|EMJ18228.1|	1529.2	0	hypothetical protein PRUPE_ppa001658mg [Prunus persica]	gi|470134790|ref|XM_004303172.1|	sp|Q8L831|NUDT3_ARATH	1185	0	Nudix hydrolase 3 OS=Arabidopsis thaliana GN=NUDT3 PE=1 SV=1	K01823	4e-06	52.4	isopentenyl-diphosphate delta-isomerase	[EC:5.3.3.2]
U10599_Prunus_armeniaca	IPI	1266	65.3567	90.8167	197.007	gi|462401283|gb|EMJ06840.1|	601.7	9e-171	hypothetical protein PRUPE_ppa009267mg [Prunus persica]	gi|470132590|ref|XM_004302115.1|	sp|Q39472|IDI1_CLABR	447	8e-126	Isopentenyl-diphosphate Delta-isomerase I OS=Clarkia breweri GN=IPI1 PE=2 SV=2	K01823	2e-128	457	isopentenyl-diphosphate delta-isomerase	[EC:5.3.3.2]
U4500_Prunus_armeniaca	GGPPS	1340	27.7067	37.2567	55.8867	gi|462395771|gb|EMJ01570.1|	646.7	0	hypothetical protein PRUPE_ppa008305mg [Prunus persica]	gi|470108929|ref|XM_004290707.1|	sp|Q39108|GGR_ARATH	415	3e-116	Heterodimeric geranylgeranyl pyrophosphate synthase small subunit, chloroplastic OS=Arabidopsis thaliana GN=GGR PE=1 SV=2	K13789	5e-141	499	geranylgeranyl diphosphate synthase, type II	[EC:2.5.1.1 2.5.1.10 2.5.1.29]
U14684_Prunus_armeniaca	PSY	1603	61.7767	402.547	256.187	gi|133251410|dbj|BAF49052.1|	846.7	0	phytoene synthase [Prunus mume]	gi|133251409|dbj|AB253628.1|	sp|P49293|PSY_CUCME	635	0	Phytoene synthase, chloroplastic OS=Cucumis melo GN=PSY PE=2 SV=1	K02291	0	689	phytoene synthase	[EC:2.5.1.32]
U3487_Prunus_armeniaca	PSY	1262	1.37333	2.66333	1.26667	gi|462411629|gb|EMJ16678.1|	747.7	0	hypothetical protein PRUPE_ppa006596mg [Prunus persica]	gi|470136220|ref|XM_004303847.1|	sp|Q9SSU8|PSY_DAUCA	545	2e-155	Phytoene synthase, chloroplastic OS=Daucus carota GN=PSY PE=2 SV=1	K02291	2e-176	617	phytoene synthase	[EC:2.5.1.32]
CL487.1_Prunus_armeniaca	PDS1	2282	2.19	3.11333	3.69667	gi|60672631|gb|AAX33347.1|	1156	0	phytoene desaturase [Prunus armeniaca]	gi|60672630|gb|AY822065.1|	sp|P28553|CRTI_SOYBN	956	0	Phytoene dehydrogenase, chloroplastic/chromoplastic OS=Glycine max GN=PDS1 PE=2 SV=1	K02293	0	975	15-cis-phytoene desaturase	[EC:1.3.5.5]
CL487.2_Prunus_armeniaca	PDS1	2257	1.46333	3.62667	2.77333	gi|60672631|gb|AAX33347.1|	1156	0	phytoene desaturase [Prunus armeniaca]	gi|60672630|gb|AY822065.1|	sp|P28553|CRTI_SOYBN	956	0	Phytoene dehydrogenase, chloroplastic/chromoplastic OS=Glycine max GN=PDS1 PE=2 SV=1	K02293	0	975	15-cis-phytoene desaturase	[EC:1.3.5.5]
U17285_Prunus_armeniaca	PDS1	1621	8.40333	1.35	2.24667	gi|462402293|gb|EMJ07850.1|	815.8	0	hypothetical protein PRUPE_ppa022175mg, partial [Prunus persica]	gi|470119853|ref|XM_004295977.1|	sp|P28553|CRTI_SOYBN	67	3e-11	Phytoene dehydrogenase, chloroplastic/chromoplastic OS=Glycine max GN=PDS1 PE=2 SV=1	K02293	2e-11	68.9	15-cis-phytoene desaturase	[EC:1.3.5.5]
CL1571.2_Prunus_armeniaca	PDS1	1775	0.77	1.78	5.14333	gi|462396363|gb|EMJ02162.1|	1063.5	0	hypothetical protein PRUPE_ppa003998mg [Prunus persica]	gi|470112836|ref|XM_004292588.1|	sp|Q40406|CRTI_NARPS	92	1e-18	Phytoene dehydrogenase, chloroplastic/chromoplastic OS=Narcissus pseudonarcissus GN=PDS1 PE=1 SV=1	K02293	3e-24	112	15-cis-phytoene desaturase	[EC:1.3.5.5]
CL1821.1_Prunus_armeniaca	ZDS1	2038	131.667	178.05	109.313	gi|462400631|gb|EMJ06188.1|	1145.2	0	hypothetical protein PRUPE_ppa003478mg [Prunus persica]	gi|33313473|gb|AF429984.1|	sp|Q9SMJ3|ZDS_CAPAN	974	0	Zeta-carotene desaturase, chloroplastic/chromoplastic OS=Capsicum annuum GN=ZDS PE=1 SV=1	K00514	0	1010	zeta-carotene desaturase	[EC:1.3.5.6]
CL3007.1_Prunus_armeniaca	ZDS	1347	5.04667	15.06	17.9533	gi|462408595|gb|EMJ13929.1|	719.2	0	hypothetical protein PRUPE_ppa019092mg [Prunus persica]	gi|46519135|gb|AY526629.1|	sp|Q9ZQI3|GDL40_ARATH	407	7e-114	GDSL esterase/lipase At2g27360 OS=Arabidopsis thaliana GN=At2g27360 PE=2 SV=1	K00514	1e-53	209	zeta-carotene desaturase	[EC:1.3.5.6]
CL3007.2_Prunus_armeniaca	ZDS	1423	1.48	1.89667	1.36333	gi|462408595|gb|EMJ13929.1|	157.5	0	hypothetical protein PRUPE_ppa019092mg [Prunus persica]	gi|46519135|gb|AY526629.1|	sp|Q8RXT9|GDL8_ARATH	330	1e-107	GDSL esterase/lipase At1g28590 OS=Arabidopsis thaliana GN=At1g28590 PE=2 SV=2	K00514	9e-49	174	zeta-carotene desaturase	[EC:1.3.5.6]
U11015_Prunus_armeniaca	ZDS	463	1.47333	8.43667	5.74667	gi|462402469|gb|EMJ08026.1|	220.3	8e-57	hypothetical protein PRUPE_ppa026294mg, partial [Prunus persica]	gi|470119895|ref|XM_004295998.1|	sp|O22927|GDL42_ARATH	117	4e-27	GDSL esterase/lipase At2g30310 OS=Arabidopsis thaliana GN=At2g30310 PE=2 SV=1	K00514	1e-10	63.9	zeta-carotene desaturase	[EC:1.3.5.6]
U15347_Prunus_armeniaca	ZDS	1347	4.18333	4.99	4.44	gi|462404961|gb|EMJ10425.1|	784.3	0	hypothetical protein PRUPE_ppa006897mg [Prunus persica]	gi|470130293|ref|XM_004300990.1|	sp|Q9STM6|GDL57_ARATH	481	5e-136	GDSL esterase/lipase At3g48460 OS=Arabidopsis thaliana GN=At3g48460 PE=2 SV=1	K00514	3e-45	181	zeta-carotene desaturase	[EC:1.3.5.6]
U13433_Prunus_armeniaca	CRTISO	1621	6.98667	5.9	1.96333	gi|462420020|gb|EMJ24283.1|	765.8	0	hypothetical protein PRUPE_ppa006995mg [Prunus persica]	gi|470124045|ref|XM_004297980.1|	sp|Q9SAC0|ZCIS_ARATH	489	2e-138	15-cis-zeta-carotene isomerase, chloroplastic OS=Arabidopsis thaliana GN=Z-ISO PE=1 SV=1	K15744	3e-149	526	zeta-carotene isomerase	[EC:5.2.1.12]
CL4657.1_Prunus_armeniaca	LYCB	2064	5.52667	6.95333	6.04333	gi|462397577|gb|EMJ03245.1|	1009.6	0	hypothetical protein PRUPE_ppa004528mg [Prunus persica]	gi|399514685|gb|JX089591.1|	sp|Q43503|LCYB_SOLLC	853	0	Lycopene beta cyclase, chloroplastic OS=Solanum lycopersicum GN=LCY1 PE=1 SV=1	K06443	0	924	lycopene beta-cyclase	[EC:5.5.1.19]
CL4657.2_Prunus_armeniaca	LYCB	2161	8.18333	17.86	22.4733	gi|462397577|gb|EMJ03245.1|	1009.6	0	hypothetical protein PRUPE_ppa004528mg [Prunus persica]	gi|399514685|gb|JX089591.1|	sp|Q43503|LCYB_SOLLC	853	0	Lycopene beta cyclase, chloroplastic OS=Solanum lycopersicum GN=LCY1 PE=1 SV=1	K06443	0	924	lycopene beta-cyclase	[EC:5.5.1.19]
CL1342.2_Prunus_armeniaca	LYCB	655	0.0766667	1.79667	10.12	gi|462402743|gb|EMJ08300.1|	452.2	3e-126	hypothetical protein PRUPE_ppa021329mg [Prunus persica]	gi|470110629|ref|XM_004291531.1|	sp|Q9SEA0|CCS_CITSI	338	2e-93	Capsanthin/capsorubin synthase, chromoplast OS=Citrus sinensis GN=CCS PE=3 SV=1	K06443	6e-97	351	lycopene beta-cyclase	[EC:5.5.1.19]
CL1342.3_Prunus_armeniaca	LYCB	328	0.08	0.84	8.12667	gi|462402743|gb|EMJ08300.1|	220.3	7e-57	hypothetical protein PRUPE_ppa021329mg [Prunus persica]	gi|470110629|ref|XM_004291531.1|	sp|Q9SEA0|CCS_CITSI	175	6e-45	Capsanthin/capsorubin synthase, chromoplast OS=Citrus sinensis GN=CCS PE=3 SV=1	K06443	3e-46	181	lycopene beta-cyclase	[EC:5.5.1.19]
U17409_Prunus_armeniaca	CHYB	944	113.743	88.87	49.24	gi|462415177|gb|EMJ19914.1|	610.9	9e-174	hypothetical protein PRUPE_ppa009001mg [Prunus persica]	gi|133251433|dbj|AB253633.1|	sp|O49814|BCH2_CAPAN	436	7e-123	Beta-carotene hydroxylase 2, chloroplastic (Fragment) OS=Capsicum annuum GN=CA2 PE=2 SV=1	K15746	1e-126	451	beta-carotene 3-hydroxylase	[EC:1.14.13.129]
U12961_Prunus_armeniaca	CHYB	743	0	0.0666667	2.74	gi|462406870|gb|EMJ12334.1|	407.5	1e-112	hypothetical protein PRUPE_ppa026291mg, partial [Prunus persica]	gi|470129833|ref|XM_004300765.1|	sp|O49814|BCH2_CAPAN	346	9e-96	Beta-carotene hydroxylase 2, chloroplastic (Fragment) OS=Capsicum annuum GN=CA2 PE=2 SV=1	K15746	3e-96	349	beta-carotene 3-hydroxylase	[EC:1.14.13.129]
U21300_Prunus_armeniaca	ZEP	2621	32.6	95.1233	111.56	gi|462399778|gb|EMJ05446.1|	1380.2	0	hypothetical protein PRUPE_ppa002248mg [Prunus persica]	gi|3264756|gb|AF071888.1|AF071888	sp|O81360|ABA2_PRUAR	1324	0	Zeaxanthin epoxidase, chloroplastic OS=Prunus armeniaca PE=2 SV=1	K09838	0	1006	zeaxanthin epoxidase	[EC:1.14.13.90]
CL2577.2_Prunus_armeniaca	ZEP	1383	1.67	1.39	0.75	gi|356529899|ref|XP_003533524.1|	439.9	5e-122	PREDICTED: 3-hydroxybenzoate 6-hydroxylase 1-like [Glycine max]	gi|470143048|ref|XM_004307152.1|	sp|Q9FGC7|ZEP_ARATH	62.4	6e-10	Zeaxanthin epoxidase, chloroplastic OS=Arabidopsis thaliana GN=ZEP PE=1 SV=1	K09838	4e-11	67.8	zeaxanthin epoxidase	[EC:1.14.13.90]
U10800_Prunus_armeniaca	ZEP	1522	100.603	85.7333	217.923	gi|462408126|gb|EMJ13460.1|	722.2	0	hypothetical protein PRUPE_ppa006635mg [Prunus persica]	gi|470106060|ref|XM_004289346.1|	sp|Q9FGC7|ZEP_ARATH	77	3e-14	Zeaxanthin epoxidase, chloroplastic OS=Arabidopsis thaliana GN=ZEP PE=1 SV=1	K09838	7e-14	77	zeaxanthin epoxidase	[EC:1.14.13.90]
U20649_Prunus_armeniaca	ZEP	1669	31.0533	16.3067	16.7767	gi|462395278|gb|EMJ01077.1|	816.6	0	hypothetical protein PRUPE_ppa006383mg [Prunus persica]	gi|470108889|ref|XM_004290687.1|	sp|Q9FGC7|ZEP_ARATH	90.9	2e-18	Zeaxanthin epoxidase, chloroplastic OS=Arabidopsis thaliana GN=ZEP PE=1 SV=1	K09838	1e-19	96.7	zeaxanthin epoxidase	[EC:1.14.13.90]
U14509_Prunus_armeniaca	ZEP	1458	9.96	9.62333	3.17333	gi|462419490|gb|EMJ23753.1|	841.3	0	hypothetical protein PRUPE_ppa006231mg [Prunus persica]	gi|470110424|ref|XM_004291436.1|	--	--	--	--	K09838	5e-13	74.3	zeaxanthin epoxidase	[EC:1.14.13.90]
U4710_Prunus_armeniaca	VDE1	1791	2.31	2.08	0.616667	gi|462403072|gb|EMJ08629.1|	961.4	0	hypothetical protein PRUPE_ppa005029mg [Prunus persica]	gi|470132513|ref|XM_004302077.1|	sp|Q39249|VDE_ARATH	634	0	Violaxanthin de-epoxidase, chloroplastic OS=Arabidopsis thaliana GN=VDE1 PE=1 SV=1	K09839	0	710	violaxanthin de-epoxidase	[EC:1.10.99.3]
U14932_Prunus_armeniaca	VDE1	1833	12.43	5.41333	1.18333	gi|462400661|gb|EMJ06218.1|	1098.2	0	hypothetical protein PRUPE_ppa003794mg [Prunus persica]	gi|470105780|ref|XM_004289210.1|	sp|Q40593|VDE_TOBAC	73.2	5e-13	Violaxanthin de-epoxidase, chloroplastic OS=Nicotiana tabacum GN=VDE1 PE=2 SV=1	K09839	1e-11	69.7	violaxanthin de-epoxidase	[EC:1.10.99.3]
U7480_Prunus_armeniaca	NXS	397	0.13	1	8.29333	gi|462402743|gb|EMJ08300.1|	198.4	2e-50	hypothetical protein PRUPE_ppa021329mg [Prunus persica]	gi|325551322|gb|JF440957.1|	sp|Q9SEA0|CCS_CITSI	99	8e-22	Capsanthin/capsorubin synthase, chromoplast OS=Citrus sinensis GN=CCS PE=3 SV=1	K14593	5e-33	137	capsanthin/capsorubin synthase	[EC:5.3.99.8]
U19678_Prunus_armeniaca	NCED1	2418	25.53	51.0933	38.8467	gi|462410522|gb|EMJ15856.1|	1242.6	0	hypothetical protein PRUPE_ppa002804mg [Prunus persica]	gi|307590976|gb|GQ913652.1|	sp|Q9M6E8|NCED1_PHAVU	896	0	9-cis-epoxycarotenoid dioxygenase NCED1, chloroplastic OS=Phaseolus vulgaris GN=NCED1 PE=2 SV=1	K09840	0	951	9-cis-epoxycarotenoid dioxygenase	[EC:1.13.11.51]
U19679_Prunus_armeniaca	NCED1	2321	4.60667	67.81	197.31	gi|462409479|gb|EMJ14813.1|	1259.6	0	hypothetical protein PRUPE_ppa002314mg [Prunus persica]	gi|218683294|gb|EU912386.1|	sp|Q9M6E8|NCED1_PHAVU	861	0	9-cis-epoxycarotenoid dioxygenase NCED1, chloroplastic OS=Phaseolus vulgaris GN=NCED1 PE=2 SV=1	K09840	0	945	9-cis-epoxycarotenoid dioxygenase	[EC:1.13.11.51]
U17027_Prunus_armeniaca	CCD1	2229	34.39	110.153	118.893	gi|462417121|gb|EMJ21858.1|	1098.2	0	hypothetical protein PRUPE_ppa003814mg [Prunus persica]	gi|382929247|gb|JQ317781.1|	sp|Q8LP17|CCD1_PEA	929	0	Carotenoid 9,10(9',10')-cleavage dioxygenase 1 OS=Pisum sativum GN=CCD1 PE=2 SV=1	K11159	0	978	carotenoid cleavage dioxygenase
U13876_Prunus_armeniaca	CCD4	2476	6.91	14.31	82.7933	gi|163881526|gb|ABY47995.1|	979.5	0	carotenoid cleavage dioxygenase 4 [Malus x domestica]	gi|163881525|gb|EU327777.1|	sp|O49675|CCD4_ARATH	825	0	Probable carotenoid cleavage dioxygenase 4, chloroplastic OS=Arabidopsis thaliana GN=CCD4 PE=1 SV=1	K09840	0	940	9-cis-epoxycarotenoid dioxygenase	[EC:1.13.11.51]
