# Supplementary material for: Identification of key genes and regulators associated with carotenoid metabolism in apricot (Prunus armeniaca) fruit using weighted gene coexpression network analysis
Source: BMC Genomics. 2019 Nov 20;20:876. doi: 10.1186/s12864-019-6261-5 (PMC6865023; doi:10.1186/s12864-019-6261-5)
Supplement: Supplementary file 8 — Additional file 8. The expression and functional annotation of genes shown in Fig. 6. [file 12864_2019_6261_MOESM8_ESM.xlsx]

## Sheet: Sheet1
Additional file 8 The expression and functional annotation of genes shown in Figure 6.
The expression and functional annotation of genes shown in Figure 6A
geneID	gene	geneLength	FPKM_57DAF	FPKM_65DAF	FPKM_74DAF	Nr-ID	Nr-Score	Nr-Evalue	Nr-annotation	Swissprot-ID	Swissprot-Score	Swissprot-Evalue	Swissprot-annotation	KO_id	KEGG-Evalue	KEGG-Score	ko_definition
U10066_Prunus_armeniaca	ERF1A	1510	43.95	1.55333	3.47333	gi|222427679|gb|ACM49849.1|	546.2	5e-154	ethylene responsive transcription factor 1a [Prunus salicina]	sp|O80337|EF100_ARATH	289	3e-78	Ethylene-responsive transcription factor 1A OS=Arabidopsis thaliana GN=ERF1A PE=1 SV=2	K09286	9e-78	289	EREBP-like factor
U1667_Prunus_armeniaca	ERF1B	722	2.98667	0.106667	0	gi|462401929|gb|EMJ07486.1|	347.4	1e-94	hypothetical protein PRUPE_ppa016384mg [Prunus persica]	sp|Q8LDC8|ERF92_ARATH	179	1e-45	Ethylene-responsive transcription factor 1B OS=Arabidopsis thaliana GN=ERF1B PE=1 SV=2	K14516	1e-49	194	ethylene-responsive transcription factor 1
U3996_Prunus_armeniaca	ERF1B	859	11.1633	0.356667	1.09	gi|462421694|gb|EMJ25957.1|	445.7	4e-124	hypothetical protein PRUPE_ppa024173mg [Prunus persica]	sp|Q8LDC8|ERF92_ARATH	243	1e-64	Ethylene-responsive transcription factor 1B OS=Arabidopsis thaliana GN=ERF1B PE=1 SV=2	K14516	5e-76	282	ethylene-responsive transcription factor 1
U12973_Prunus_armeniaca	ERF4	623	182.583	9.57	5.72333	gi|462407854|gb|EMJ13188.1|	139.8	2e-32	hypothetical protein PRUPE_ppa010982mg [Prunus persica]	sp|O80340|ERF78_ARATH	47.4	7e-06	Ethylene-responsive transcription factor 4 OS=Arabidopsis thaliana GN=ERF4 PE=1 SV=1	--	--	--	--
U12972_Prunus_armeniaca	ERF4	538	233.24	11.94	5.83333	gi|462407854|gb|EMJ13188.1|	308.9	2e-83	hypothetical protein PRUPE_ppa010982mg [Prunus persica]	sp|O80340|ERF78_ARATH	146	8e-36	Ethylene-responsive transcription factor 4 OS=Arabidopsis thaliana GN=ERF4 PE=1 SV=1	K09286	1e-35	147	EREBP-like factor
U5585_Prunus_armeniaca	ERF4	1432	375.357	54.3833	40.19	gi|462407731|gb|EMJ13065.1|	524.6	1e-147	hypothetical protein PRUPE_ppa010090mg [Prunus persica]	sp|Q9LW49|ERF4_NICSY	181	9e-46	Ethylene-responsive transcription factor 4 OS=Nicotiana sylvestris GN=ERF4 PE=2 SV=1	K09286	2e-38	158	EREBP-like factor
U19037_Prunus_armeniaca	ERF5	1292	273.17	21.47	16.2767	gi|462405049|gb|EMJ10513.1|	656.4	0	hypothetical protein PRUPE_ppa007892mg [Prunus persica]	sp|O80341|EF102_ARATH	249	2e-66	Ethylene-responsive transcription factor 5 OS=Arabidopsis thaliana GN=ERF5 PE=2 SV=1	K09286	1e-75	282	EREBP-like factor
U5065_Prunus_armeniaca	ERF5	1554	470.017	60.4767	53.0433	gi|462415168|gb|EMJ19905.1|	589	7e-167	hypothetical protein PRUPE_ppa008915mg [Prunus persica]	sp|Q40478|ERF5_TOBAC	207	1e-53	Ethylene-responsive transcription factor 5 OS=Nicotiana tabacum GN=ERF5 PE=2 SV=1	K09286	2e-66	251	EREBP-like factor
U4802_Prunus_armeniaca	ERF12	1161	208.963	62.2267	32.73	gi|222427667|gb|ACM49843.1|	355.9	7e-97	ethylene responsive transcription factor 12 [Prunus salicina]	sp|Q94ID6|ERF81_ARATH	163	2e-40	Ethylene-responsive transcription factor 12 OS=Arabidopsis thaliana GN=ERF12 PE=2 SV=1	K09286	7e-27	119	EREBP-like factor
U13654_Prunus_armeniaca	ERF017	1057	208.353	1.84667	0.903333	gi|462400260|gb|EMJ05928.1|	410.2	2e-113	hypothetical protein PRUPE_ppa011336mg [Prunus persica]	sp|Q84QC2|ERF17_ARATH	189	2e-48	Ethylene-responsive transcription factor ERF017 OS=Arabidopsis thaliana GN=ERF017 PE=2 SV=1	K09286	1e-23	108	EREBP-like factor
U8336_Prunus_armeniaca	ERF023	448	23.0333	0.17	0.153333	gi|462416204|gb|EMJ20941.1|	292	1e-78	hypothetical protein PRUPE_ppa026139mg, partial [Prunus persica]	sp|Q1ECI2|ERF23_ARATH	177	2e-45	Ethylene-responsive transcription factor ERF023 OS=Arabidopsis thaliana GN=ERF023 PE=2 SV=1	K09286	3e-45	178	EREBP-like factor
U17750_Prunus_armeniaca	ERF053	569	10.97	0.75	0.123333	gi|462412998|gb|EMJ18047.1|	385.2	3e-106	hypothetical protein PRUPE_ppa021711mg [Prunus persica]	sp|Q9SKT1|ERF53_ARATH	191	2e-49	Ethylene-responsive transcription factor ERF053 OS=Arabidopsis thaliana GN=ERF053 PE=2 SV=1	K09286	8e-41	164	EREBP-like factor
U15474_Prunus_armeniaca	ERF109	1030	54.15	0.24	0.396667	gi|462394707|gb|EMJ00506.1|	510.8	1e-143	hypothetical protein PRUPE_ppa023235mg [Prunus persica]	sp|Q9SZ06|EF109_ARATH	177	7e-45	Ethylene-responsive transcription factor ERF109 OS=Arabidopsis thaliana GN=ERF109 PE=1 SV=1	K09286	1e-26	119	EREBP-like factor
CL3688.2_Prunus_armeniaca	ERF118	1831	4.8	0.513333	0	gi|462404739|gb|EMJ10203.1|	607.8	2e-172	hypothetical protein PRUPE_ppb025303mg [Prunus persica]	sp|Q9CA27|EF118_ARATH	114	2e-25	Ethylene-responsive transcription factor ERF118 OS=Arabidopsis thaliana GN=ERF118 PE=2 SV=1	K09286	1e-18	93.6	EREBP-like factor
CL1173.2_Prunus_armeniaca	AP2-like	2086	38.4333	34.1533	25.8733	gi|462403646|gb|EMJ09203.1|	1095.1	0	hypothetical protein PRUPE_ppa003783mg [Prunus persica]	sp|P47927|AP2_ARATH	446	2e-125	Floral homeotic protein APETALA 2 OS=Arabidopsis thaliana GN=AP2 PE=1 SV=1	K09284	0	662	AP2-like factor, euAP2 lineage
U11940_Prunus_armeniaca	AP2-like	1772	35.91	27.39	19.96	gi|462397668|gb|EMJ03336.1|	848.2	0	hypothetical protein PRUPE_ppa006202mg [Prunus persica]	sp|Q8GWK2|AP2L4_ARATH	561	3e-160	AP2-like ethylene-responsive transcription factor At2g41710 OS=Arabidopsis thaliana GN=At2g41710 PE=2 SV=2	K09285	0	675	AP2-like factor, ANT lineage
U8802_Prunus_armeniaca	AP2-like	298	0.836667	0.173333	0	gi|56567285|gb|AAV98627.1|	203.4	9e-52	AP2 protein [Elaeis guineensis]	sp|Q5YGP7|PLET2_ARATH	197	1e-51	AP2-like ethylene-responsive transcription factor PLT2 OS=Arabidopsis thaliana GN=PLT2 PE=2 SV=1	K09285	1e-52	202	AP2-like factor, ANT lineage
U8803_Prunus_armeniaca	AP2-like	932	1.25333	0.726667	0	gi|462422563|gb|EMJ26826.1|	528.9	4e-149	hypothetical protein PRUPE_ppa003839mg [Prunus persica]	sp|Q6PQQ3|AIL5_ARATH	186	2e-47	AP2-like ethylene-responsive transcription factor AIL5 OS=Arabidopsis thaliana GN=AIL5 PE=2 SV=2	K09285	2e-88	323	AP2-like factor, ANT lineage
CL399.7_Prunus_armeniaca	AP2-like	1683	1.37	4.57	4.83333	gi|462411754|gb|EMJ16803.1|	701.8	0	hypothetical protein PRUPE_ppa007768mg [Prunus persica]	sp|Q94AN4|AP2L1_ARATH	407	1e-113	AP2-like ethylene-responsive transcription factor At1g16060 OS=Arabidopsis thaliana GN=At1g16060 PE=2 SV=1	K09285	8e-148	522	AP2-like factor, ANT lineage
U18810_Prunus_armeniaca	APRR2	2478	57.0233	23.13	3.06667	gi|462405637|gb|EMJ11101.1|	1059.7	0	hypothetical protein PRUPE_ppa004161mg [Prunus persica]	sp|Q6LA43|APRR2_ARATH	473	3e-133	Two-component response regulator-like APRR2 OS=Arabidopsis thaliana GN=APRR2 PE=2 SV=2	K14491	2e-22	106	two-component response regulator ARR-B family
U4771_Prunus_armeniaca	RAP2-4	2034	119.397	82.9567	52.2833	gi|462401139|gb|EMJ06696.1|	664.8	0	hypothetical protein PRUPE_ppa008234mg [Prunus persica]	sp|Q8H1E4|RAP24_ARATH	276	2e-74	Ethylene-responsive transcription factor RAP2-4 OS=Arabidopsis thaliana GN=RAP2-4 PE=1 SV=1	K09286	3e-96	351	EREBP-like factor
U15452_Prunus_armeniaca	GLK1	936	9.14333	2.78667	0.0366667	gi|462418046|gb|EMJ22551.1|	487.3	1e-136	hypothetical protein PRUPE_ppa014599mg [Prunus persica]	sp|Q5Z5I4|GLK1_ORYSJ	194	6e-50	Probable transcription factor GLK1 OS=Oryza sativa subsp. japonica GN=GLK1 PE=2 SV=1	K15174	7e-11	66.2	RNA polymerase II-associated factor 1
U15451_Prunus_armeniaca	GLK2	1330	8.51333	2.12667	0.0766667	gi|462418046|gb|EMJ22551.1|	618.2	9e-176	hypothetical protein PRUPE_ppa014599mg [Prunus persica]	sp|Q5NAN5|GLK2_ORYSJ	204	7e-53	Probable transcription factor GLK2 OS=Oryza sativa subsp. japonica GN=GLK2 PE=2 SV=1	K14491	1e-18	92.4	two-component response regulator ARR-B family
CL2500.3_Prunus_armeniaca	NAC25	915	20.1233	4.90667	2.64667	gi|462412679|gb|EMJ17728.1|	468	9e-131	hypothetical protein PRUPE_ppa026582mg [Prunus persica]	sp|Q8GY42|NAC25_ARATH	119	3e-27	NAC transcription factor 25 OS=Arabidopsis thaliana GN=NAC025 PE=2 SV=1	--	--	--	--
U5990_Prunus_armeniaca	HY5	1215	26.33	9.58	9.03333	gi|462424460|gb|EMJ28723.1|	347.1	3e-94	hypothetical protein PRUPE_ppa012064mg [Prunus persica]	sp|O24646|HY5_ARATH	253	2e-67	Transcription factor HY5 OS=Arabidopsis thaliana GN=HY5 PE=1 SV=1	K14432	2e-08	58.9	ABA responsive element binding factor
U4096_Prunus_armeniaca	MADS14	1126	27.4733	14.2767	4.3	gi|292698381|dbj|BAI99733.1|	258.1	2e-67	flowering locus C-like protein [Pyrus pyrifolia var. culta]	sp|Q10CQ1|MAD14_ORYSJ	166	3e-41	MADS-box transcription factor 14 OS=Oryza sativa subsp. japonica GN=MADS14 PE=1 SV=2	K09264	4e-42	170	MADS-box transcription factor, plant
CL3263.2_Prunus_armeniaca	PIF3	3432	17.4467	3.24667	0.493333	gi|462402853|gb|EMJ08410.1|	1414.8	0	hypothetical protein PRUPE_ppa001899mg [Prunus persica]	sp|O80536|PIF3_ARATH	304	2e-82	Transcription factor PIF3 OS=Arabidopsis thaliana GN=PIF3 PE=1 SV=1	K12126	2e-82	306	phytochrome-interacting factor 3
CL3263.1_Prunus_armeniaca	PIF3	3354	3.09	0.36	0.0633333	gi|462402853|gb|EMJ08410.1|	1414.8	0	hypothetical protein PRUPE_ppa001899mg [Prunus persica]	sp|O80536|PIF3_ARATH	304	2e-82	Transcription factor PIF3 OS=Arabidopsis thaliana GN=PIF3 PE=1 SV=1	K12126	2e-82	306	phytochrome-interacting factor 3
U14478_Prunus_armeniaca	PIF4	1465	25.6133	7.99	0.136667	gi|462412406|gb|EMJ17455.1|	649.8	0	hypothetical protein PRUPE_ppa017228mg, partial [Prunus persica]	sp|Q8W2F3|PIF4_ARATH	221	8e-58	Transcription factor PIF4 OS=Arabidopsis thaliana GN=PIF4 PE=1 SV=1	K12126	1e-35	149	phytochrome-interacting factor 3
CL4392.3_Prunus_armeniaca	PIF4	1006	8.94667	2.01667	0.0666667	gi|462412406|gb|EMJ17455.1|	433.7	2e-120	hypothetical protein PRUPE_ppa017228mg, partial [Prunus persica]	sp|Q8W2F3|PIF4_ARATH	90.9	1e-18	Transcription factor PIF4 OS=Arabidopsis thaliana GN=PIF4 PE=1 SV=1	--	--	--	--
CL258.4_Prunus_armeniaca	WRKY7	2372	0.696667	0	0	gi|462419193|gb|EMJ23456.1|	112.1	4e-23	hypothetical protein PRUPE_ppa007930mg [Prunus persica]	sp|Q9STX0|WRKY7_ARATH	265	9e-71	Probable WRKY transcription factor 7 OS=Arabidopsis thaliana GN=WRKY7 PE=1 SV=1	K13425	8e-10	64.3	WRKY transcription factor 22
CL49.1_Prunus_armeniaca	WRKY11	1357	9.10333	0.35	0.546667	gi|462419137|gb|EMJ23400.1|	113.2	4e-150	hypothetical protein PRUPE_ppa009700mg [Prunus persica]	sp|Q9SV15|WRK11_ARATH	230	1e-77	Probable WRKY transcription factor 11 OS=Arabidopsis thaliana GN=WRKY11 PE=2 SV=2	K13425	3e-23	67	WRKY transcription factor 22
CL258.5_Prunus_armeniaca	WRKY15	1098	2.74	0.0566667	0.116667	gi|462419193|gb|EMJ23456.1|	21.9	1e-18	hypothetical protein PRUPE_ppa007930mg [Prunus persica]	sp|O22176|WRK15_ARATH	83.6	5e-17	Probable WRKY transcription factor 15 OS=Arabidopsis thaliana GN=WRKY15 PE=2 SV=1	K13425	3e-10	64.3	WRKY transcription factor 22
CL402.2_Prunus_armeniaca	WRKY18	1477	1.90333	0	0.08	gi|462419587|gb|EMJ23850.1|	616.3	4e-175	hypothetical protein PRUPE_ppa008566mg [Prunus persica]	sp|Q9C5T4|WRK18_ARATH	207	1e-53	WRKY transcription factor 18 OS=Arabidopsis thaliana GN=WRKY18 PE=1 SV=2	K13424	3e-18	91.7	WRKY transcription factor 33
CL402.4_Prunus_armeniaca	WRKY18	1585	15.1967	0.123333	0.113333	gi|462419587|gb|EMJ23850.1|	598.2	1e-169	hypothetical protein PRUPE_ppa008566mg [Prunus persica]	sp|Q9C5T4|WRK18_ARATH	189	3e-48	WRKY transcription factor 18 OS=Arabidopsis thaliana GN=WRKY18 PE=1 SV=2	K13424	7e-13	73.9	WRKY transcription factor 33
CL402.3_Prunus_armeniaca	WRKY18	1384	41.7467	2.25667	4.86	gi|462419587|gb|EMJ23850.1|	632.5	5e-180	hypothetical protein PRUPE_ppa008566mg [Prunus persica]	sp|Q9C5T4|WRK18_ARATH	223	2e-58	WRKY transcription factor 18 OS=Arabidopsis thaliana GN=WRKY18 PE=1 SV=2	K13424	1e-18	92.8	WRKY transcription factor 33
U22295_Prunus_armeniaca	WRKY21	1433	6.44	1.64	0.186667	gi|462406409|gb|EMJ11873.1|	672.9	0	hypothetical protein PRUPE_ppa023256mg [Prunus persica]	sp|O04336|WRK21_ARATH	191	9e-49	Probable WRKY transcription factor 21 OS=Arabidopsis thaliana GN=WRKY21 PE=2 SV=1	K13425	4e-22	104	WRKY transcription factor 22
U5970_Prunus_armeniaca	WRKY23	1185	28.0467	15.5867	7.24667	gi|462418240|gb|EMJ22689.1|	653.7	0	hypothetical protein PRUPE_ppa008731mg [Prunus persica]	sp|O22900|WRK23_ARATH	263	1e-70	Probable WRKY transcription factor 23 OS=Arabidopsis thaliana GN=WRKY23 PE=2 SV=1	K13424	1e-28	125	WRKY transcription factor 33
U17411_Prunus_armeniaca	WRKY26	792	104.917	27.4233	12.7267	gi|462403932|gb|EMJ09489.1|	508.8	3e-143	hypothetical protein PRUPE_ppa003333mg [Prunus persica]	sp|Q9C5T3|WRK26_ARATH	80.5	1e-15	Probable WRKY transcription factor 26 OS=Arabidopsis thaliana GN=WRKY26 PE=2 SV=2	K13424	2e-85	313	WRKY transcription factor 33
CL4187.3_Prunus_armeniaca	WRKY33	1641	7.01333	5.15333	1.47333	gi|462406472|gb|EMJ11936.1|	202.2	2e-50	hypothetical protein PRUPE_ppa021651mg [Prunus persica]	sp|Q8S8P5|WRK33_ARATH	94.4	2e-19	Probable WRKY transcription factor 33 OS=Arabidopsis thaliana GN=WRKY33 PE=1 SV=2	K13424	5e-21	100	WRKY transcription factor 33
CL1588.1_Prunus_armeniaca	WRKY33	2367	30.5933	0.06	0.206667	gi|462400669|gb|EMJ06226.1|	1016.5	0	hypothetical protein PRUPE_ppa004009mg [Prunus persica]	sp|Q8S8P5|WRK33_ARATH	369	6e-102	Probable WRKY transcription factor 33 OS=Arabidopsis thaliana GN=WRKY33 PE=1 SV=2	K13424	2e-156	551	WRKY transcription factor 33
CL1588.5_Prunus_armeniaca	WRKY33	583	83.6433	24.25	12.5933	gi|462403932|gb|EMJ09489.1|	81.3	1e-14	hypothetical protein PRUPE_ppa003333mg [Prunus persica]	sp|Q8S8P5|WRK33_ARATH	258	1e-69	Probable WRKY transcription factor 33 OS=Arabidopsis thaliana GN=WRKY33 PE=1 SV=2	K13424	5e-99	357	WRKY transcription factor 33
CL2895.2_Prunus_armeniaca	WRKY33	1121	34.0933	5.17667	2.87333	gi|462403932|gb|EMJ09489.1|	53.5	7e-06	hypothetical protein PRUPE_ppa003333mg [Prunus persica]	sp|Q8S8P5|WRK33_ARATH	122	5e-28	Probable WRKY transcription factor 33 OS=Arabidopsis thaliana GN=WRKY33 PE=1 SV=2	K13424	1e-53	208	WRKY transcription factor 33
CL1588.3_Prunus_armeniaca	WRKY33	2163	114.897	2.34333	6.30333	gi|462400669|gb|EMJ06226.1|	1051.2	0	hypothetical protein PRUPE_ppa004009mg [Prunus persica]	sp|Q8S8P5|WRK33_ARATH	403	2e-112	Probable WRKY transcription factor 33 OS=Arabidopsis thaliana GN=WRKY33 PE=1 SV=2	K13424	8e-167	585	WRKY transcription factor 33
CL3816.2_Prunus_armeniaca	WRKY40	997	14.57	0.326667	0.44	gi|462412059|gb|EMJ17108.1|	86.7	6e-16	hypothetical protein PRUPE_ppa010796mg [Prunus persica]	sp|Q9SAH7|WRK40_ARATH	115	4e-26	Probable WRKY transcription factor 40 OS=Arabidopsis thaliana GN=WRKY40 PE=1 SV=1	K13424	2e-08	58.2	WRKY transcription factor 33
U811_Prunus_armeniaca	WRKY40	943	27.09	1.77333	6.23	gi|470134836|ref|XP_004303242.1|	254.6	1e-66	PREDICTED: probable WRKY transcription factor 40-like [Fragaria vesca subsp. vesca]	sp|Q9SAH7|WRK40_ARATH	102	5e-23	Probable WRKY transcription factor 40 OS=Arabidopsis thaliana GN=WRKY40 PE=1 SV=1	--	--	--	--
CL3816.1_Prunus_armeniaca	WRKY40	834	36.68	2.56333	8.32667	gi|462412059|gb|EMJ17108.1|	297.4	1e-79	hypothetical protein PRUPE_ppa010796mg [Prunus persica]	sp|Q9SAH7|WRK40_ARATH	183	1e-46	Probable WRKY transcription factor 40 OS=Arabidopsis thaliana GN=WRKY40 PE=1 SV=1	K13424	3e-16	84	WRKY transcription factor 33
CL3042.1_Prunus_armeniaca	WRKY44	2231	14.4067	7.61	2.52667	gi|462400779|gb|EMJ06336.1|	947.2	0	hypothetical protein PRUPE_ppa005152mg [Prunus persica]	sp|Q9ZUU0|WRK44_ARATH	363	3e-100	WRKY transcription factor 44 OS=Arabidopsis thaliana GN=WRKY44 PE=1 SV=2	K13424	2e-67	255	WRKY transcription factor 33
U306_Prunus_armeniaca	WRKY53	2140	18.99	0.863333	0.61	gi|462414655|gb|EMJ19392.1|	299.3	1e-79	hypothetical protein PRUPE_ppa007708mg [Prunus persica]	sp|Q9SUP6|WRK53_ARATH	105	1e-22	Probable WRKY transcription factor 53 OS=Arabidopsis thaliana GN=WRKY53 PE=1 SV=1	K13426	2e-07	56.6	WRKY transcription factor 29
CL3546.1_Prunus_armeniaca	WRKY53	1925	61.4967	0.826667	0.146667	gi|462405086|gb|EMJ10550.1|	297	8e-79	hypothetical protein PRUPE_ppa008573mg [Prunus persica]	sp|Q9SUP6|WRK53_ARATH	117	3e-26	Probable WRKY transcription factor 53 OS=Arabidopsis thaliana GN=WRKY53 PE=1 SV=1	--	--	--	--
CL3546.2_Prunus_armeniaca	WRKY53	1661	170.4	6.07667	5.93667	gi|462405086|gb|EMJ10550.1|	637.9	0	hypothetical protein PRUPE_ppa008573mg [Prunus persica]	sp|Q9SUP6|WRK53_ARATH	202	6e-52	Probable WRKY transcription factor 53 OS=Arabidopsis thaliana GN=WRKY53 PE=1 SV=1	K13426	1e-13	76.3	WRKY transcription factor 29
U11237_Prunus_armeniaca	WRKY70	1216	4.32667	0.0633333	0	gi|462404139|gb|EMJ09696.1|	520	3e-146	hypothetical protein PRUPE_ppa026704mg [Prunus persica]	sp|Q9LY00|WRK70_ARATH	121	7e-28	Probable WRKY transcription factor 70 OS=Arabidopsis thaliana GN=WRKY70 PE=2 SV=1	K13424	5e-10	63.9	WRKY transcription factor 33
U22213_Prunus_armeniaca	WRKY75	951	6.59	3.37333	0.746667	gi|462413087|gb|EMJ18136.1|	463	3e-129	hypothetical protein PRUPE_ppa016459mg [Prunus persica]	sp|Q9FYA2|WRK75_ARATH	179	3e-45	Probable WRKY transcription factor 75 OS=Arabidopsis thaliana GN=WRKY75 PE=2 SV=1	K13424	3e-26	117	WRKY transcription factor 33
U16330_Prunus_armeniaca	WRKY75	864	37.29	66.3133	110.53	gi|462405430|gb|EMJ10894.1|	343.2	3e-93	hypothetical protein PRUPE_ppa012414mg [Prunus persica]	sp|Q9FYA2|WRK75_ARATH	159	2e-39	Probable WRKY transcription factor 75 OS=Arabidopsis thaliana GN=WRKY75 PE=2 SV=1	K13423	9e-23	105	WRKY transcription factor 25
U7919_Prunus_armeniaca	MYB1R1	1105	252.02	137.973	48.2767	gi|462405145|gb|EMJ10609.1|	407.9	1e-112	hypothetical protein PRUPE_ppa009283mg [Prunus persica]	sp|Q2V9B0|MY1R1_SOLTU	195	3e-50	Transcription factor MYB1R1 OS=Solanum tuberosum PE=2 SV=1	--	--	--	--
CL4195.1_Prunus_armeniaca	MYB21	1325	31.08	3.05333	1.53333	gi|462405110|gb|EMJ10574.1|	651	0	hypothetical protein PRUPE_ppa008877mg [Prunus persica]	sp|Q9LK95|MYB21_ARATH	196	2e-50	Transcription factor MYB21 OS=Arabidopsis thaliana GN=MYB21 PE=1 SV=1	K09422	2e-107	387	myb proto-oncogene protein, plant
CL1116.3_Prunus_armeniaca	MYB44	1311	42.0233	1.84	1.65667	gi|462394699|gb|EMJ00498.1|	576.2	4e-163	hypothetical protein PRUPE_ppa023154mg [Prunus persica]	sp|Q9FDW1|MYB44_ARATH	257	1e-68	Transcription factor MYB44 OS=Arabidopsis thaliana GN=MYB44 PE=2 SV=1	K09422	3e-86	317	myb proto-oncogene protein, plant
U6922_Prunus_armeniaca	MYB44	1892	15.91	8.6	3.29333	gi|462400957|gb|EMJ06514.1|	781.2	0	hypothetical protein PRUPE_ppa006851mg [Prunus persica]	sp|Q9FDW1|MYB44_ARATH	168	1e-41	Transcription factor MYB44 OS=Arabidopsis thaliana GN=MYB44 PE=2 SV=1	K09422	2e-145	514	myb proto-oncogene protein, plant
U13522_Prunus_armeniaca	MYB44	1233	21.63	12.1067	4.26667	gi|462415267|gb|EMJ20004.1|	530.4	2e-149	hypothetical protein PRUPE_ppa009914mg [Prunus persica]	sp|Q9FDW1|MYB44_ARATH	100	2e-21	Transcription factor MYB44 OS=Arabidopsis thaliana GN=MYB44 PE=2 SV=1	K09422	3e-96	350	myb proto-oncogene protein, plant
U10985_Prunus_armeniaca	MYC2	2694	244.627	28.4267	30.9533	gi|462406044|gb|EMJ11508.1|	1284.2	0	hypothetical protein PRUPE_ppa002404mg [Prunus persica]	sp|Q39204|RAP1_ARATH	658	0	Transcription factor MYC2 OS=Arabidopsis thaliana GN=RAP1 PE=1 SV=2	K13422	0	936	transcription factor MYC2
CL3727.1_Prunus_armeniaca	bHLH35	2622	3.58333	0.09	0	gi|462420849|gb|EMJ25112.1|	429.5	1e-118	hypothetical protein PRUPE_ppa010972mg [Prunus persica]	sp|Q2HIV9|BH035_ARATH	256	6e-68	Transcription factor bHLH35 OS=Arabidopsis thaliana GN=BHLH35 PE=2 SV=1	K13422	9e-16	84.3	transcription factor MYC2
CL382.6_Prunus_armeniaca	bHLH49	2888	1.59333	0.0233333	0	gi|462422664|gb|EMJ26927.1|	29.6	0	hypothetical protein PRUPE_ppa003619mg [Prunus persica]	sp|Q9CAA9|BH049_ARATH	396	3e-110	Transcription factor bHLH49 OS=Arabidopsis thaliana GN=BHLH49 PE=2 SV=1	K12126	7e-11	68.2	phytochrome-interacting factor 3
U22348_Prunus_armeniaca	bHLH51	1125	6.49667	1.08667	0.03	gi|462415288|gb|EMJ20025.1|	520.4	2e-146	hypothetical protein PRUPE_ppa010134mg [Prunus persica]	sp|Q9XEF0|BH051_ARATH	160	2e-39	Transcription factor bHLH51 OS=Arabidopsis thaliana GN=BHLH51 PE=2 SV=1	K13422	2e-08	58.2	transcription factor MYC2
U7192_Prunus_armeniaca	bHLH78	1452	0	0.783333	3.46333	gi|462396582|gb|EMJ02381.1|	721.9	0	hypothetical protein PRUPE_ppa003350mg [Prunus persica]	sp|Q9FJL4|BH078_ARATH	270	1e-72	Transcription factor bHLH78 OS=Arabidopsis thaliana GN=BHLH78 PE=2 SV=1	K12126	2e-12	72	phytochrome-interacting factor 3
CL184.1_Prunus_armeniaca	bHLH79	1207	29.9	22.85	6.03333	gi|462405190|gb|EMJ10654.1|	542	7e-153	hypothetical protein PRUPE_ppa009757mg [Prunus persica]	sp|Q9LV17|BH079_ARATH	291	5e-79	Transcription factor bHLH79 OS=Arabidopsis thaliana GN=BHLH79 PE=2 SV=1	K12126	5e-13	73.9	phytochrome-interacting factor 3
U12612_Prunus_armeniaca	bHLH113	1328	22.9967	9.76	2.96333	gi|462415237|gb|EMJ19974.1|	538.9	7e-152	hypothetical protein PRUPE_ppa009578mg [Prunus persica]	sp|Q9LT67|BH113_ARATH	82.8	4e-16	Transcription factor bHLH113 OS=Arabidopsis thaliana GN=BHLH113 PE=2 SV=1	--	--	--	--
U7296_Prunus_armeniaca	bHLH128	1434	6.55333	1.94333	0.93	gi|462423884|gb|EMJ28147.1|	675.2	0	hypothetical protein PRUPE_ppa025178mg, partial [Prunus persica]	sp|Q8H102|BH128_ARATH	318	6e-87	Transcription factor bHLH128 OS=Arabidopsis thaliana GN=BHLH128 PE=1 SV=1	--	--	--	--
CL128.9_Prunus_armeniaca	bHLH130	973	2.94667	0.0733333	0	gi|462414508|gb|EMJ19245.1|	62	9e-51	hypothetical protein PRUPE_ppa006134mg [Prunus persica] >gi|462414509|gb|EMJ19246.1| hypothetical protein PRUPE_ppa006134mg [Prunus persica]	sp|Q66GR3|BH130_ARATH	115	2e-31	Transcription factor bHLH130 OS=Arabidopsis thaliana GN=BHLH130 PE=1 SV=1	--	--	--	--
U10908_Prunus_armeniaca	bHLH148	887	30.6467	104.85	146.313	gi|462424462|gb|EMJ28725.1|	347.4	1e-94	hypothetical protein PRUPE_ppa012167mg [Prunus persica]	sp|Q9C8Z9|BH148_ARATH	52	5e-07	Transcription factor bHLH148 OS=Arabidopsis thaliana GN=BHLH148 PE=1 SV=1	--	--	--	--
U429_Prunus_armeniaca	bHLH155	1525	129.25	28.48	4.93667	gi|462414555|gb|EMJ19292.1|	223.4	0	hypothetical protein PRUPE_ppa006498mg [Prunus persica]	sp|Q58G01|LHWL3_ARATH	53.1	4e-14	Transcription factor bHLH155 OS=Arabidopsis thaliana GN=BHLH155 PE=2 SV=1	--	--	--	--
U13433_Prunus_armeniaca	Z-ISO	1621	6.98667	5.9	1.96333	gi|462420020|gb|EMJ24283.1|	765.8	0	hypothetical protein PRUPE_ppa006995mg [Prunus persica]	sp|Q9SAC0|ZCIS_ARATH	489	2e-138	15-cis-zeta-carotene isomerase, chloroplastic OS=Arabidopsis thaliana GN=Z-ISO PE=1 SV=1	K15744	3e-149	526	zeta-carotene isomerase
U14932_Prunus_armeniaca	VDE1	1833	12.43	5.41333	1.18333	gi|462400661|gb|EMJ06218.1|	1098.2	0	hypothetical protein PRUPE_ppa003794mg [Prunus persica]	sp|Q40593|VDE_TOBAC	73.2	5e-13	Violaxanthin de-epoxidase, chloroplastic OS=Nicotiana tabacum GN=VDE1 PE=2 SV=1	K09839	1e-11	69.7	violaxanthin de-epoxidase
U17027_Prunus_armeniaca	CCD1	2229	34.39	110.153	118.893	gi|462417121|gb|EMJ21858.1|	1098.2	0	hypothetical protein PRUPE_ppa003814mg [Prunus persica]	sp|Q8LP17|CCD1_PEA	929	0	Carotenoid 9,10(9',10')-cleavage dioxygenase 1 OS=Pisum sativum GN=CCD1 PE=2 SV=1	K11159	0	978	carotenoid cleavage dioxygenase
U21300_Prunus_armeniaca	ZEP	2621	32.6	95.1233	111.56	gi|462399778|gb|EMJ05446.1|	1380.2	0	hypothetical protein PRUPE_ppa002248mg [Prunus persica]	sp|O81360|ABA2_PRUAR	1324	0	Zeaxanthin epoxidase, chloroplastic OS=Prunus armeniaca PE=2 SV=1	K09838	0	1006	zeaxanthin epoxidase
CL2577.2_Prunus_armeniaca	ZEP	1383	1.67	1.39	0.75	gi|356529899|ref|XP_003533524.1|	439.9	5e-122	PREDICTED: 3-hydroxybenzoate 6-hydroxylase 1-like [Glycine max]	sp|Q9FGC7|ZEP_ARATH	62.4	6e-10	Zeaxanthin epoxidase, chloroplastic OS=Arabidopsis thaliana GN=ZEP PE=1 SV=1	K09838	4e-11	67.8	zeaxanthin epoxidase
U20649_Prunus_armeniaca	ZEP	1669	31.0533	16.3067	16.7767	gi|462395278|gb|EMJ01077.1|	816.6	0	hypothetical protein PRUPE_ppa006383mg [Prunus persica]	sp|Q9FGC7|ZEP_ARATH	90.9	2e-18	Zeaxanthin epoxidase, chloroplastic OS=Arabidopsis thaliana GN=ZEP PE=1 SV=1	K09838	1e-19	96.7	zeaxanthin epoxidase
U17285_Prunus_armeniaca	PDS1	1621	8.40333	1.35	2.24667	gi|462402293|gb|EMJ07850.1|	815.8	0	hypothetical protein PRUPE_ppa022175mg, partial [Prunus persica]	sp|P28553|CRTI_SOYBN	67	3e-11	Phytoene dehydrogenase, chloroplastic/chromoplastic OS=Glycine max GN=PDS1 PE=2 SV=1	K02293	2e-11	68.9	15-cis-phytoene desaturase
U9500_Prunus_armeniaca	BZR1	1429	17.8733	28.52	41.6267	gi|462420189|gb|EMJ24452.1|	597.8	1e-169	hypothetical protein PRUPE_ppa009388mg [Prunus persica]	sp|Q8S307|BZR1_ARATH	395	2e-110	Protein BRASSINAZOLE-RESISTANT 1 OS=Arabidopsis thaliana GN=BZR1 PE=1 SV=1	K14503	4e-120	429	brassinosteroid resistant 1/2
The expression and functional annotation of genes shown in Figure 6B.
geneID	gene	geneLength	FPKM_57DAF	FPKM_65DAF	FPKM_74DAF	Nr-ID	Nr-Score	Nr-Evalue	Nr-annotation	Swissprot-ID	Swissprot-Score	Swissprot-Evalue	Swissprot-annotation	KO_id	KEGG-Evalue	KEGG-Score	ko_definition
U13876_Prunus_armeniaca	CCD4	2476	6.91	14.31	82.7933	gi|163881526|gb|ABY47995.1|	979.5	0	carotenoid cleavage dioxygenase 4 [Malus x domestica]	sp|O49675|CCD4_ARATH	825	0	Probable carotenoid cleavage dioxygenase 4, chloroplastic OS=Arabidopsis thaliana GN=CCD4 PE=1 SV=1	K09840	0	940	9-cis-epoxycarotenoid dioxygenase
U10800_Prunus_armeniaca	ZEP	1522	100.603	85.7333	217.923	gi|462408126|gb|EMJ13460.1|	722.2	0	hypothetical protein PRUPE_ppa006635mg [Prunus persica]	sp|Q9FGC7|ZEP_ARATH	77	3e-14	Zeaxanthin epoxidase, chloroplastic OS=Arabidopsis thaliana GN=ZEP PE=1 SV=1	K09838	7e-14	77	zeaxanthin epoxidase
CL1571.2_Prunus_armeniaca	PDS1	1775	0.77	1.78	5.14333	gi|462396363|gb|EMJ02162.1|	1063.5	0	hypothetical protein PRUPE_ppa003998mg [Prunus persica]	sp|Q40406|CRTI_NARPS	92	1e-18	Phytoene dehydrogenase, chloroplastic/chromoplastic OS=Narcissus pseudonarcissus GN=PDS1 PE=1 SV=1	K02293	3e-24	112	15-cis-phytoene desaturase
U12188_Prunus_armeniaca	NAC	675	14.1433	13.3167	1.94667	gi|462407318|gb|EMJ12652.1|	314.3	1e-84	hypothetical protein PRUPE_ppa007314mg [Prunus persica]	sp|A0SPJ6|NAMB2_TRIDB	260	6e-70	NAC transcription factor NAM-B2 OS=Triticum durum GN=NAM-B2 PE=2 SV=1	--	--	--	--
CL3330.2_Prunus_armeniaca	NAC	965	2.66667	0.49	17.0567	gi|462397621|gb|EMJ03289.1|	335.5	8e-91	hypothetical protein PRUPE_ppa007445mg [Prunus persica]	sp|A0SPJ6|NAMB2_TRIDB	243	1e-64	NAC transcription factor NAM-B2 OS=Triticum durum GN=NAM-B2 PE=2 SV=1	--	--	--	--
CL399.1_Prunus_armeniaca	AP2-like	1817	0.16	0.423333	1.25333	gi|462411754|gb|EMJ16803.1|	232.3	2e-59	hypothetical protein PRUPE_ppa007768mg [Prunus persica]	sp|Q94AN4|AP2L1_ARATH	243	3e-64	AP2-like ethylene-responsive transcription factor At1g16060 OS=Arabidopsis thaliana GN=At1g16060 PE=2 SV=1	K09285	1e-93	342	AP2-like factor, ANT lineage
CL399.5_Prunus_armeniaca	AP2-like	1594	0.106667	0.146667	2.19333	gi|462411754|gb|EMJ16803.1|	175.3	4e-178	hypothetical protein PRUPE_ppa007768mg [Prunus persica]	sp|Q94AN4|AP2L1_ARATH	243	5e-91	AP2-like ethylene-responsive transcription factor At1g16060 OS=Arabidopsis thaliana GN=At1g16060 PE=2 SV=1	K09285	1e-114	305	AP2-like factor, ANT lineage
U9624_Prunus_armeniaca	ERF003	924	0.24	1.32	7.88	gi|462420435|gb|EMJ24698.1|	400.2	2e-110	hypothetical protein PRUPE_ppa011795mg [Prunus persica]	sp|Q94AW5|ERF03_ARATH	241	3e-64	Ethylene-responsive transcription factor ERF003 OS=Arabidopsis thaliana GN=ERF003 PE=2 SV=1	K09286	4e-19	93.6	EREBP-like factor
U16974_Prunus_armeniaca	RAP2-12(ERF)	1418	92.8867	18	391.163	gi|462395818|gb|EMJ01617.1|	633.3	3e-180	hypothetical protein PRUPE_ppa008730mg [Prunus persica]	sp|Q9SSA8|RA212_ARATH	144	2e-34	Ethylene-responsive transcription factor RAP2-12 OS=Arabidopsis thaliana GN=RAP2-12 PE=2 SV=1	K09286	5e-47	187	EREBP-like factor
CL1342.2_Prunus_armeniaca	CCS	655	0.0766667	1.79667	10.12	gi|462402743|gb|EMJ08300.1|	452.2	3e-126	hypothetical protein PRUPE_ppa021329mg [Prunus persica]	sp|Q9SEA0|CCS_CITSI	338	2e-93	Capsanthin/capsorubin synthase, chromoplast OS=Citrus sinensis GN=CCS PE=3 SV=1	K06443	6e-97	351	lycopene beta-cyclase
CL1342.3_Prunus_armeniaca	CCS	328	0.08	0.84	8.12667	gi|462402743|gb|EMJ08300.1|	220.3	7e-57	hypothetical protein PRUPE_ppa021329mg [Prunus persica]	sp|Q9SEA0|CCS_CITSI	175	6e-45	Capsanthin/capsorubin synthase, chromoplast OS=Citrus sinensis GN=CCS PE=3 SV=1	K06443	3e-46	181	lycopene beta-cyclase
CL3232.2_Prunus_armeniaca	WRKY6	1835	30.5	31.82	138.257	gi|462409812|gb|EMJ15146.1|	969.1	0	hypothetical protein PRUPE_ppa003574mg [Prunus persica]	sp|Q9C519|WRKY6_ARATH	436	2e-122	WRKY transcription factor 6 OS=Arabidopsis thaliana GN=WRKY6 PE=1 SV=1	K13424	3e-24	111	WRKY transcription factor 33
U6036_Prunus_armeniaca	WRKY31	729	38.36	29.6267	144.323	gi|470114216|ref|XP_004293312.1|	199.5	4e-50	PREDICTED: WRKY transcription factor 6-like [Fragaria vesca subsp. vesca]	sp|Q93WT0|WRK31_ARATH	92.4	2e-19	Probable WRKY transcription factor 31 OS=Arabidopsis thaliana GN=WRKY31 PE=2 SV=1	--	--	--	--
U17748_Prunus_armeniaca	WRKY69	1219	36.62	38.3667	7.67333	gi|462396765|gb|EMJ02564.1|	432.6	6e-120	hypothetical protein PRUPE_ppa010217mg [Prunus persica]	sp|Q93WV5|WRK69_ARATH	140	1e-33	Probable WRKY transcription factor 69 OS=Arabidopsis thaliana GN=WRKY69 PE=2 SV=1	K13425	1e-26	119	WRKY transcription factor 22
U12776_Prunus_armeniaca	bHLH68	1962	58.8967	54.4733	22.8067	gi|462399888|gb|EMJ05556.1|	762.7	0	hypothetical protein PRUPE_ppa007164mg [Prunus persica]	sp|Q8S3D1|BH068_ARATH	333	2e-91	Transcription factor bHLH68 OS=Arabidopsis thaliana GN=BHLH68 PE=2 SV=2	--	--	--	--
