# Supplementary material for: Identification of key genes and regulators associated with carotenoid metabolism in apricot (Prunus armeniaca) fruit using weighted gene coexpression network analysis
Source: BMC Genomics. 2019 Nov 20;20:876. doi: 10.1186/s12864-019-6261-5 (PMC6865023; doi:10.1186/s12864-019-6261-5)
Supplement: Supplementary file 9 — Additional file 9. Primer sequences used for real-time quantitative PCR. [file 12864_2019_6261_MOESM9_ESM.xlsx]

## Sheet: RT-PCR
Additional file 9 Primer sequences used for real-time quantitative PCR
gene ID	gene name	Product Length (bp)	Forward primer	Reverse primer
	ACT		GTTATTCTTCATCGTCGTCTTCG	CTTCACCATTCCAGTTCCATTGTC
U10066	ERF1A	107	GAAGCATTACAGGGGCGTAC	CCGTTTCAAAAGTTCCAAGC
U9624	ERF003	198	GGAACATTTGAAACGGCTGAAG	GGATGTTTTGGTCATTTGGAGG
U19037	ERF5	142	CAGTCTCCCTCCCGAATAAA	TACTTGCCCCACGGTCTTT
U4802	ERF12	94	CTGTTGGTGTTGTGGGAAAT	CCACGTCGTACAAGCCCTA
CL1173.2	AP2	114	TGGAGACACCCAAATGCC	GAAAGATCACTGCCGATGC
CL399.1	AP2-like	144	TGCTTACCTTGCTAATAATGCG	CAGCACAAAACAGGGGCAT
CL399.5	AP2-like	185	ACACTGCAAGCTCTAACAACAG	CCAGCAATTCTTATCCCACA
U18810	APRR2	100	ATGAAAGTGACCGTGAGCAG	CAATCCCCATCAGCGAGTA
U16974	RAP2-12(ERF)	122	AAGACGACGACATTCCCACC	GCCAAATCCCAAATCAAAGC
U15452	GLK1	80	CCTTCGGATGCTTCGTATT	CATGGTGTTCCTGGGGTTA
U15451	GLK2	135	GGGTGAGGTGGAGGGTTTT	TGGATGCCGATGAAGAGGT
CL2500.3	NAC25	139	AGTAAACCCAACCCATACCC	AGTCCGAGTCCTCTTGCTGT
U12188	NAC	141	ATCGCCGAGGTGGACTT	TGACGTTGCCGCTCTGTT
CL3330.2	NAC	200	CACCCTTACCCGTTTCCAT	CACAATCGTCTTATCTGTTCCTGT
U5990	HY5	97	CTGACAAGGAAAGCAAGAGGC	TCCAAATCACTCAAGTATGCC
U4096	MADS14	129	TCATCTTCTCCGCCAAGG	TGCCAGTACCACCAACACTC
CL3263.2	PIF3	93	TTGTACCCATTATCATCACAGC	GGCACTACCCGTATTATCACC
CL3263.1	PIF3	80	ATGGCAGCATTGCGAAGA	GGAAGATGGCACCGACAA
U14478	PIF4	143	TTCGTCTTCTGGTGGTTCTG	ACCGTTGTGCTGACTTGTTT
CL4392.3	PIF4	110	GCTAAGTTTGGTGCTTCTGATAC	TGGAGGAGGCATTGGGT
CL3232.2	WRKY6	167	AATGGCGAAAATACGGACA	CAGAGGGTGGTTATGGTTGC
CL402.4	WRKY18	163	GCGAAGGCTACAGCAACAT	ACCAGGCGTGTATCAGAGG
U22295	WRKY21	198	CCCTTCATCCCAAAATACTACA	GCTTCAGATTGCCCTTGC
U17411	WRKY26	147	ACAGATGAAGACCCCAGCAC	AACGGAGGGAGGAGAAATG
U6036	WRKY31	129	GCCGCCATCACCTCCATCAT	TGGGAAGCCGCTCATTTTG
CL2895.2	WRKY33	84	CAACCTATGAAGGAAAGCACA	TTGGTAGAGCCCTATTGACAGA
CL1588.5	WRKY33	196	CAGAAACAAGTGAAGGGAAGTG	AAGCCTGAATTGCATGAGAA
CL1588.1	WRKY33	161	CACATCGGTAGGTTGTCCG	TGCCATTATCAGAAGCAGGT
U17748	WRKY69	200	GGTCATGGAGGAAATATGGG	TTGGGTCAAGTTAGTGGTGG
U12776	bHLH68	126	GGTGGATTGGTAGGCGAAGA	AGCAGCAGGAGCATTTGGA
CL184.1	bHLH79	94	CTAACCCATCAGCGTACAGC	AAACTACCCATTCGGAGACC
CL128.9	bHLH130	101	CCAAGTAATCCACATGAAACTCAAC	ACAACTGCACTTCGCCTTTA
U7919	MYB1R1	198	ATGGGAAATCTAACCTTGGG	CGAATGCCTTGATGACGA
CL1116.3	MYB44	185	TCTGCTGACTCTGTCTTTACCG	CTTCCGTTCTTATCATCTCCC
U9500	BZR1	121	TCCAATAGTGCCCCTGTAAC	CAATGTCCCCGTGATAACCT
U7591	IPI	95	GCAAACTGACGGACCCAT	TTTATCAACCACCGAGAACG
U10599	IPI	180	GGGAGAACACGAACTTGATTAC	TCCACGACGAGTCTGAACC
U4500	GGPPS	110	ATGTGCGTCGCTGCTTG	GGAAGATCATCGTGAATGAGTG
U14684	PSY	191	CGATGCTGCTTTGTCAGATAC	CAGGTGAAATGCCCATAACT
U3487	PSY	200	AGATGGGAGAAAAGATTAACGG	CCAGCAACATAGTAGCAGTAGAGGT
U13433	Z-ISO	132	ATCCGTCCACTTTCAATCTACT	TGTGAGCCAGGCACCATA
CL487.1	PDS1	177	TGAACCTTGCCGTCCCT	GCCAACCTTGTTTGTCCC
CL487.2	PDS1	177	TGAACCTTGCCGTCCCT	GCCAACCTTGTTTGTCCC
U17285	PDS1	82	CATTTACTACGATGGTGGGTTC	TGGGTTGCCAAGGGACT
CL1571.2	PDS1	147	GAGTTGTTGCCGCTGAAGG	TGAGCCAGGAAAGAAGTGAGT
CL1821.1	ZDS	169	TGGCAAAGATCCTTTTAGACC	TCGCAATCCCACCAACTC
CL3007.1	ZDS	82	GATGCTCGGATGGTCGTT	TGGCTTTCAAGATAAGGTGGTA
CL3007.2	ZDS	115	GATACAGGCAACTTATACAACAGC	CTAAACGACCATCCGAGCA
U11015	ZDS	126	GGAAACAAAGAAAGGCTGCTG	GCTTCACTGGGATGTATGCTG
U15347	ZDS	158	CGAGGTGTATGCCGTTTG	AGTAACTGAAGGGAGGGTGAG
U13433	CRTISO	132	ATCCGTCCACTTTCAATCTACT	TGTGAGCCAGGCACCATA
CL4657.1	LYCB	136	CCATAGAAAGGAGGAGACAAAG	GACAAGAATCCGTGCCAAT
CL4657.2	LYCB	136	CCATAGAAAGGAGGAGACAAAG	GACAAGAATCCGTGCCAAT
CL1342.2	LYCB	194	TTTTCACCCTTTTGACTTGG	TCACCTCCTCATAAGACAGCA
CL1342.3	LYCB	193	GCTTGTCAATCCTTCAGCC	CTCCATCCCAAAAGAGTAAAAC
U17409	CHYB	167	GTTTGTCCACGATGGTTTAGTT	CTCCCACCTCTTCAAGTTCC
U12961	CHYB	116	GCCCATTATCTTCATCACTCTT	CGCTGGACTTCCTTTTCC
U21300	ZEP	81	TAGAAGACTGCGGGTTGCC	CCCAGATAAGCCTTGTAAGTTGAA
CL2577.2	ZEP	141	CAAGGTGGAAGACTTTTGAACG	CCCATTTGGATAACTCGTGAA
U10800	ZEP	107	CCCTATGACACCTGATTTAGCA	GCACCAGTCGTCCATTTTG
U20649	ZEP	135	AGATGCCCTTGGTCTTGC	TCATGGTCTCCGTGCTTTC
U14509	ZEP	161	AAGGCAGTGATAGTGGGAGG	ATGAGTGTTAGAGCCAGAGGG
U4710	VDE1	166	GTGGCTTGAATCCTACCTTTG	CCAGGCTGATTTGGGTCTT
U14932	VDE1	121	TGAGAATAGTAGCCCTCGTCG	AGCATTTCATATCCTTCGTCC
U7480	NXS	115	TCTTAGATTTCGACATCCCC	CCATGCTGTGACACTTGCT
U19678	NCED1	113	CAGAAAATCAACCGCAAAC	TGGAGGGAGTGAAAAGG
U19679	NCED1	120	AGCAGGTGGTGTTCAAGC	CCAGGTCGTCAGCGTTT
U17027	CCD1	123	CATTCACTGGCGAGATGTTT	TGATGGGGTCTGCTACTGTTAT
U13876	CCD4	82	CTGTTGGCTTGGACCCTT	AACCACCTCATCTCCGTTTC
CL1342.3	CCS	193	GCTTGTCAATCCTTCAGCC	CTCCATCCCAAAAGAGTAAAAC
CL1342.2	CCS	194	TTTTCACCCTTTTGACTTGG	TCACCTCCTCATAAGACAGCA
